# Supplementary material for: Online database for brain cancer-implicated genes: exploring the subtype-specific mechanisms of brain cancer
Source: BMC Genomics. 2021 Jun 18;22:458. doi: 10.1186/s12864-021-07793-x (PMC8214279; doi:10.1186/s12864-021-07793-x)
Supplement: Supplementary file 2 — Additional file 2: Table S1. General information of the 1421 human brain cancer genes in the BCGene. [file 12864_2021_7793_MOESM2_ESM.xlsx]

## Sheet: BCGene4download
GeneID	GeneSymbol	Cytoband	FullName
7249	TSC2	16p13.3	TSC complex subunit 2
5979	RET	10q11.21	ret proto-oncogene
3596	IL13	5q31.1	interleukin 13
3074	HEXB	5q13.3	hexosaminidase subunit beta
4869	NPM1	5q35.1	nucleophosmin 1
8350	HIST1H3A	6p22.2	histone cluster 1 H3 family member a
1050	CEBPA	19q13.11	CCAAT/enhancer binding protein alpha
6361	CCL17	16q21	C-C motif chemokine ligand 17
63827	BCAN	1q23.1	brevican
1387	CREBBP	16p13.3	CREB binding protein
1031	CDKN2C	1p32.3	cyclin dependent kinase inhibitor 2C
4361	MRE11	11q21	MRE11 homolog, double strand break repair nuclease
10411	RAPGEF3	12q13.11	Rap guanine nucleotide exchange factor 3
3588	IL10RB	21q22.11	interleukin 10 receptor subunit beta
578	BAK1	6p21.31	BCL2 antagonist/killer 1
79618	HMBOX1	8p21.1-p12	homeobox containing 1
2067	ERCC1	19q13.32	ERCC excision repair 1, endonuclease non-catalytic subunit
4893	NRAS	1p13.2	NRAS proto-oncogene, GTPase
7704	ZBTB16	11q23.2	zinc finger and BTB domain containing 16
8929	PHOX2B	4p13	paired like homeobox 2b
1630	DCC	18q21.2	DCC netrin 1 receptor
978	CDA	1p36.12	cytidine deaminase
4774	NFIA	1p31.3	nuclear factor I A
8743	TNFSF10	3q26.31	TNF superfamily member 10
3741	KCNA5	12p13.32	potassium voltage-gated channel subfamily A member 5
1244	ABCC2	10q24.2	ATP binding cassette subfamily C member 2
4171	MCM2	3q21.3	minichromosome maintenance complex component 2
80142	PTGES2	9q34.11	prostaglandin E synthase 2
6657	SOX2	3q26.33	SRY-box 2
10401	PIAS3	1q21.1	protein inhibitor of activated STAT 3
5335	PLCG1	20q12	phospholipase C gamma 1
1969	EPHA2	1p36.13	EPH receptor A2
1233	CCR4	3p22.3	C-C motif chemokine receptor 4
8473	OGT	Xq13.1	O-linked N-acetylglucosamine (GlcNAc) transferase
3065	HDAC1	1p35.2-p35.1	histone deacetylase 1
27113	BBC3	19q13.32	BCL2 binding component 3
2932	GSK3B	3q13.33	glycogen synthase kinase 3 beta
22876	INPP5F	10q26.11	inositol polyphosphate-5-phosphatase F
2073	ERCC5	13q33.1	ERCC excision repair 5, endonuclease
861	RUNX1	21q22.12	runt related transcription factor 1
4086	SMAD1	4q31.21	SMAD family member 1
10633	RASL10A	22q12.2	RAS like family 10 member A
101	ADAM8	10q26.3	ADAM metallopeptidase domain 8
27250	PDCD4	10q25.2	programmed cell death 4
64344	HIF3A	19q13.32	hypoxia inducible factor 3 alpha subunit
63967	CLSPN	1p34.3	claspin
57007	ACKR3	2q37.3	atypical chemokine receptor 3
5428	POLG	15q26.1	DNA polymerase gamma, catalytic subunit
917	CD3G	11q23.3	CD3g molecule
6091	ROBO1	3p12.3	roundabout guidance receptor 1
7082	TJP1	15q13.1	tight junction protein 1
6649	SOD3	4p15.2	superoxide dismutase 3
2290	FOXG1	14q12	forkhead box G1
5880	RAC2	22q13.1	ras-related C3 botulinum toxin substrate 2 (rho family, small GTP binding protein Rac2)
7337	UBE3A	15q11.2	ubiquitin protein ligase E3A
1816	DRD5	4p16.1	dopamine receptor D5
23533	PIK3R5	17p13.1	phosphoinositide-3-kinase regulatory subunit 5
706	TSPO	22q13.2	translocator protein
79679	VTCN1	1p13.1-p12	V-set domain containing T-cell activation inhibitor 1
56666	PANX2	22q13.33	pannexin 2
9961	MVP	16p11.2	major vault protein
57379	AICDA	12p13.31	activation induced cytidine deaminase
7345	UCHL1	4p13	ubiquitin C-terminal hydrolase L1
285	ANGPT2	8p23.1	angiopoietin 2
4602	MYB	6q23.3	MYB proto-oncogene, transcription factor
3824	KLRD1	12p13.2	killer cell lectin like receptor D1
3574	IL7	8q21.13	interleukin 7
29998	BICRA	19q13.33	BRD4 interacting chromatin remodeling complex associated protein
2194	FASN	17q25.3	fatty acid synthase
1903	S1PR3	9q22.1	sphingosine-1-phosphate receptor 3
51742	ARID4B	1q42.3	AT-rich interaction domain 4B
8487	GEMIN2	14q21.1	gem nuclear organelle associated protein 2
5873	RAB27A	15q21.3	RAB27A, member RAS oncogene family
4261	CIITA	16p13.13	class II major histocompatibility complex transactivator
10181	RBM5	3p21.31	RNA binding motif protein 5
55750	AGK	7q34	acylglycerol kinase
1859	DYRK1A	21q22.13	dual specificity tyrosine phosphorylation regulated kinase 1A
10919	EHMT2	6p21.33	euchromatic histone lysine methyltransferase 2
84289	ING5	2q37.3	inhibitor of growth family member 5
98	ACYP2	2p16.2	acylphosphatase 2
27347	STK39	2q24.3	serine/threonine kinase 39
1278	COL1A2	7q21.3	collagen type I alpha 2 chain
1000	CDH2	18q12.1	cadherin 2
2045	EPHA7	6q16.1	EPH receptor A7
43	ACHE	7q22.1	acetylcholinesterase (Cartwright blood group)
2033	EP300	22q13.2	E1A binding protein p300
10963	STIP1	11q13.1	stress induced phosphoprotein 1
3732	CD82	11p11.2	CD82 molecule
943	TNFRSF8	1p36.22	TNF receptor superfamily member 8
8493	PPM1D	17q23.2	protein phosphatase, Mg2+/Mn2+ dependent 1D
9232	PTTG1	5q33.3	pituitary tumor-transforming 1
2676	GFRA3	5q31.2	GDNF family receptor alpha 3
347734	SLC35B2	6p21.1	solute carrier family 35 member B2
2870	GRK6	5q35.3	G protein-coupled receptor kinase 6
3925	STMN1	1p36.11	stathmin 1
246	ALOX15	17p13.2	arachidonate 15-lipoxygenase
11063	SOX30	5q33.3	SRY-box 30
8763	CD164	6q21	CD164 molecule
999	CDH1	16q22.1	cadherin 1
8577	TMEFF1	9q31.1	transmembrane protein with EGF like and two follistatin like domains 1
9112	MTA1	14q32.33	metastasis associated 1
4102	MAGEA3	Xq28	MAGE family member A3
4323	MMP14	14q11.2	matrix metallopeptidase 14
30851	TAX1BP3	17p13.2	Tax1 binding protein 3
253260	RICTOR	5p13.1	RPTOR independent companion of MTOR complex 2
5970	RELA	11q13.1	RELA proto-oncogene, NF-kB subunit
4094	MAF	16q23.2	MAF bZIP transcription factor
57670	KIAA1549	7q34	KIAA1549
5378	PMS1	2q32.2	PMS1 homolog 1, mismatch repair system component
8085	KMT2D	12q13.12	lysine methyltransferase 2D
2849	GPR26	10q26.13	G protein-coupled receptor 26
438	ASMT	Xp22.33 and Yp11.2	acetylserotonin O-methyltransferase
87	ACTN1	14q24.1|14q22-q24	actinin alpha 1
1022	CDK7	5q13.2	cyclin dependent kinase 7
10014	HDAC5	17q21.31	histone deacetylase 5
260425	MAGI3	1p13.2	membrane associated guanylate kinase, WW and PDZ domain containing 3
6392	SDHD	11q23.1	succinate dehydrogenase complex subunit D
953	ENTPD1	10q24.1	ectonucleoside triphosphate diphosphohydrolase 1
4830	NME1	17q21.33	NME/NM23 nucleoside diphosphate kinase 1
4486	MST1R	3p21.31	macrophage stimulating 1 receptor
23603	CORO1C	12q24.11	coronin 1C
3912	LAMB1	7q31.1	laminin subunit beta 1
200894	ARL13B	3q11.1-q11.2	ADP ribosylation factor like GTPase 13B
5443	POMC	2p23.3	proopiomelanocortin
8328	GFI1B	9q34.13	growth factor independent 1B transcriptional repressor
6198	RPS6KB1	17q23.1	ribosomal protein S6 kinase B1
4137	MAPT	17q21.31	microtubule associated protein tau
8091	HMGA2	12q14.3	high mobility group AT-hook 2
6457	SH3GL3	15q25.2	SH3 domain containing GRB2 like 3, endophilin A3
80381	CD276	15q24.1	CD276 molecule
7186	TRAF2	9q34.3	TNF receptor associated factor 2
5324	PLAG1	8q12.1	PLAG1 zinc finger
638	BIK	22q13.2	BCL2 interacting killer
83605	CCM2	7p13	CCM2 scaffolding protein
2798	GNRHR	4q13.2	gonadotropin releasing hormone receptor
57369	GJD2	15q14	gap junction protein delta 2
6750	SST	3q27.3	somatostatin
116	ADCYAP1	18p11.32	adenylate cyclase activating polypeptide 1
2047	EPHB1	3q22.2	EPH receptor B1
89958	SAPCD2	9q34.3	suppressor APC domain containing 2
140809	SRXN1	20p13	sulfiredoxin 1
2146	EZH2	7q36.1	enhancer of zeste 2 polycomb repressive complex 2 subunit
56998	CTNNBIP1	1p36.22	catenin beta interacting protein 1
11235	PDCD10	3q26.1	programmed cell death 10
3696	ITGB8	7p21.1	integrin subunit beta 8
10075	HUWE1	Xp11.22	HECT, UBA and WWE domain containing 1, E3 ubiquitin protein ligase
5806	PTX3	3q25.32	pentraxin 3
2690	GHR	5p13.1-p12	growth hormone receptor
1471	CST3	20p11.21	cystatin C
581	BAX	19q13.33	BCL2 associated X, apoptosis regulator
5742	PTGS1	9q33.2	prostaglandin-endoperoxide synthase 1
3485	IGFBP2	2q35	insulin like growth factor binding protein 2
7424	VEGFC	4q34.3	vascular endothelial growth factor C
2078	ERG	21q22.2	ERG, ETS transcription factor
3004	GZMM	19p13.3	granzyme M
5295	PIK3R1	5q13.1	phosphoinositide-3-kinase regulatory subunit 1
3939	LDHA	11p15.1	lactate dehydrogenase A
415116	PIM3	22q13.33	Pim-3 proto-oncogene, serine/threonine kinase
8842	PROM1	4p15.32	prominin 1
2302	FOXJ1	17q25.1	forkhead box J1
5730	PTGDS	9q34.3	prostaglandin D2 synthase
160728	SLC5A8	12q23.1-q23.2	solute carrier family 5 member 8
8013	NR4A3	9q31.1	nuclear receptor subfamily 4 group A member 3
6776	STAT5A	17q21.2	signal transducer and activator of transcription 5A
3685	ITGAV	2q32.1	integrin subunit alpha V
652	BMP4	14q22.2	bone morphogenetic protein 4
10991	SLC38A3	3p21.31	solute carrier family 38 member 3
3605	IL17A	6p12.2	interleukin 17A
6693	SPN	16p11.2	sialophorin
1436	CSF1R	5q32	colony stimulating factor 1 receptor
5753	PTK6	20q13.33	protein tyrosine kinase 6
2736	GLI2	2q14.2	GLI family zinc finger 2
2034	EPAS1	2p21	endothelial PAS domain protein 1
81559	TRIM11	1q42.13	tripartite motif containing 11
57447	NDRG2	14q11.2	NDRG family member 2
9122	SLC16A4	1p13.3	solute carrier family 16 member 4
50848	F11R	1q23.3	F11 receptor
29937	NENF	1q32.3	neudesin neurotrophic factor
8358	HIST1H3B	6p22.2	histone cluster 1 H3 family member b
27044	SND1	7q32.1	staphylococcal nuclease and tudor domain containing 1
1026	CDKN1A	6p21.2	cyclin dependent kinase inhibitor 1A
366	AQP9	15q21.3	aquaporin 9
2752	GLUL	1q25.3	glutamate-ammonia ligase
5621	PRNP	20p13	prion protein
4552	MTRR	5p15.31	5-methyltetrahydrofolate-homocysteine methyltransferase reductase
3727	JUND	19p13.11	JunD proto-oncogene, AP-1 transcription factor subunit
56623	INPP5E	9q34.3	inositol polyphosphate-5-phosphatase E
1499	CTNNB1	3p22.1	catenin beta 1
28514	DLL1	6q27	delta like canonical Notch ligand 1
5034	P4HB	17q25.3	prolyl 4-hydroxylase subunit beta
55902	ACSS2	20q11.22	acyl-CoA synthetase short chain family member 2
3572	IL6ST	5q11.2	interleukin 6 signal transducer
1268	CNR1	6q15	cannabinoid receptor 1
23479	ISCU	12q23.3	iron-sulfur cluster assembly enzyme
7052	TGM2	20q11.23	transglutaminase 2
6754	SSTR4	20p11.21	somatostatin receptor 4
79085	SLC25A23	19p13.3	solute carrier family 25 member 23
1977	EIF4E	4q23	eukaryotic translation initiation factor 4E
7750	ZMYM2	13q12.11	zinc finger MYM-type containing 2
644943	RASSF10	11p15.3	Ras association domain family member 10
9788	MTSS1	8q24.13	MTSS1, I-BAR domain containing
5347	PLK1	16p12.2	polo like kinase 1
7068	THRB	3p24.2	thyroid hormone receptor beta
468	ATF4	22q13.1	activating transcription factor 4
5468	PPARG	3p25.2	peroxisome proliferator activated receptor gamma
51147	ING4	12p13.31	inhibitor of growth family member 4
1019	CDK4	12q14.1	cyclin dependent kinase 4
4914	NTRK1	1q23.1	neurotrophic receptor tyrosine kinase 1
4779	NFE2L1	17q21.32	nuclear factor, erythroid 2 like 1
57162	PELI1	2p14	pellino E3 ubiquitin protein ligase 1
7422	VEGFA	6p21.1	vascular endothelial growth factor A
4953	ODC1	2p25.1	ornithine decarboxylase 1
4772	NFATC1	18q23	nuclear factor of activated T-cells 1
7101	NR2E1	6q21	nuclear receptor subfamily 2 group E member 1
5898	RALA	7p14.1	RAS like proto-oncogene A
54790	TET2	4q24	tet methylcytosine dioxygenase 2
10656	KHDRBS3	8q24.23	KH RNA binding domain containing, signal transduction associated 3
83858	ATAD3B	1p36.33	ATPase family, AAA domain containing 3B
3205	HOXA9	7p15.2	homeobox A9
2081	ERN1	17q23.3	endoplasmic reticulum to nucleus signaling 1
8754	ADAM9	8p11.22	ADAM metallopeptidase domain 9
1803	DPP4	2q24.2	dipeptidyl peptidase 4
5533	PPP3CC	8p21.3	protein phosphatase 3 catalytic subunit gamma
3838	KPNA2	17q24.2	karyopherin subunit alpha 2
3559	IL2RA	10p15.1	interleukin 2 receptor subunit alpha
10803	CCR9	3p21.31	C-C motif chemokine receptor 9
5522	PPP2R2C	4p16.1	protein phosphatase 2 regulatory subunit Bgamma
3598	IL13RA2	Xq23	interleukin 13 receptor subunit alpha 2
8650	NUMB	14q24.2-q24.3	NUMB, endocytic adaptor protein
8880	FUBP1	1p31.1	far upstream element binding protein 1
860	RUNX2	6p21.1	runt related transcription factor 2
55355	HJURP	2q37.1	Holliday junction recognition protein
3958	LGALS3	14q22.3	galectin 3
2308	FOXO1	13q14.11	forkhead box O1
1063	CENPF	1q41	centromere protein F
7546	ZIC2	13q32.3	Zic family member 2
23552	CDK20	9q22.1	cyclin dependent kinase 20
65998	C11orf95	11q13.1	chromosome 11 open reading frame 95
708	C1QBP	17p13.2	complement C1q binding protein
2796	GNRH1	8p21.2	gonadotropin releasing hormone 1
9253	NUMBL	19q13.2	NUMB like, endocytic adaptor protein
1601	DAB2	5p13.1	DAB2, clathrin adaptor protein
7076	TIMP1	Xp11.3	TIMP metallopeptidase inhibitor 1
65009	NDRG4	16q21	NDRG family member 4
6548	SLC9A1	1p36.11	solute carrier family 9 member A1
4040	LRP6	12p13.2	LDL receptor related protein 6
545	ATR	3q23	ATR serine/threonine kinase
5292	PIM1	6p21.2	Pim-1 proto-oncogene, serine/threonine kinase
4613	MYCN	2p24.3	MYCN proto-oncogene, bHLH transcription factor
9423	NTN1	17p13.1	netrin 1
187	APLNR	11q12.1	apelin receptor
29072	SETD2	3p21.31	SET domain containing 2
1944	EFNA3	1q21.3	ephrin A3
57646	USP28	11q23.2	ubiquitin specific peptidase 28
4005	LMO2	11p13	LIM domain only 2
84557	MAP1LC3A	20q11.22	microtubule associated protein 1 light chain 3 alpha
80777	CYB5B	16q22.1	cytochrome b5 type B
57125	PLXDC1	17q12	plexin domain containing 1
8851	CDK5R1	17q11.2	cyclin dependent kinase 5 regulatory subunit 1
3663	IRF5	7q32.1	interferon regulatory factor 5
6390	SDHB	1p36.13	succinate dehydrogenase complex iron sulfur subunit B
100532731	COMMD3-BMI1	10p12.2	COMMD3-BMI1 readthrough
286827	TRIM59	3q25.33	tripartite motif containing 59
56105	PCDHGA11	5q31.3	protocadherin gamma subfamily A, 11
961	CD47	3q13.12	CD47 molecule
10371	SEMA3A	7q21.11	semaphorin 3A
2099	ESR1	6q25.1-q25.2	estrogen receptor 1
1288	COL4A6	Xq22.3	collagen type IV alpha 6 chain
84231	TRAF7	16p13.3	TNF receptor associated factor 7
6513	SLC2A1	1p34.2	solute carrier family 2 member 1
977	CD151	11p15.5	CD151 molecule (Raph blood group)
7157	TP53	17p13.1	tumor protein p53
5027	P2RX7	12q24.31	purinergic receptor P2X 7
4916	NTRK3	15q25.3	neurotrophic receptor tyrosine kinase 3
5093	PCBP1	2p13.3	poly(rC) binding protein 1
4067	LYN	8q12.1	LYN proto-oncogene, Src family tyrosine kinase
2013	EMP2	16p13.13	epithelial membrane protein 2
1901	S1PR1	1p21.2	sphingosine-1-phosphate receptor 1
55824	PAG1	8q21.13	phosphoprotein membrane anchor with glycosphingolipid microdomains 1
8277	TKTL1	Xq28	transketolase like 1
8870	IER3	6p21.33	immediate early response 3
7409	VAV1	19p13.3	vav guanine nucleotide exchange factor 1
5154	PDGFA	7p22.3	platelet derived growth factor subunit A
182	JAG1	20p12.2	jagged 1
51400	PPME1	11q13.4	protein phosphatase methylesterase 1
5300	PIN1	19p13.2	peptidylprolyl cis/trans isomerase, NIMA-interacting 1
604	BCL6	3q27.3	B-cell CLL/lymphoma 6
10493	VAT1	17q21.31	vesicle amine transport 1
4854	NOTCH3	19p13.12	notch 3
2817	GPC1	2q37.3	glypican 1
6591	SNAI2	8q11.21	snail family transcriptional repressor 2
3486	IGFBP3	7p12.3	insulin like growth factor binding protein 3
3458	IFNG	12q15	interferon gamma
1182	CLCN3	4q33	chloride voltage-gated channel 3
330	BIRC3	11q22.2	baculoviral IAP repeat containing 3
142	PARP1	1q42.12	poly(ADP-ribose) polymerase 1
207	AKT1	14q32.33	AKT serine/threonine kinase 1
1605	DAG1	3p21.31	dystroglycan 1
9118	INA	10q24.33	internexin neuronal intermediate filament protein alpha
5743	PTGS2	1q31.1	prostaglandin-endoperoxide synthase 2
6373	CXCL11	4q21.1	C-X-C motif chemokine ligand 11
5795	PTPRJ	11p11.2	protein tyrosine phosphatase, receptor type J
7475	WNT6	2q35	Wnt family member 6
1945	EFNA4	1q21.3	ephrin A4
10922	FASTK	7q36.1	Fas activated serine/threonine kinase
9314	KLF4	9q31.2	Kruppel like factor 4
2321	FLT1	13q12.3	fms related tyrosine kinase 1
3135	HLA-G	6p22.1	major histocompatibility complex, class I, G
7517	XRCC3	14q32.33	X-ray repair cross complementing 3
3665	IRF7	11p15.5	interferon regulatory factor 7
3082	HGF	7q21.11	hepatocyte growth factor
1946	EFNA5	5q21.3	ephrin A5
3020	H3F3A	1q42.12	H3 histone family member 3A
4595	MUTYH	1p34.1	mutY DNA glycosylase
7041	TGFB1I1	16p11.2	transforming growth factor beta 1 induced transcript 1
658	BMPR1B	4q22.3	bone morphogenetic protein receptor type 1B
80315	CPEB4	5q35.2	cytoplasmic polyadenylation element binding protein 4
27329	ANGPTL3	1p31.3	angiopoietin like 3
5989	RFX1	19p13.12	regulatory factor X1
1508	CTSB	8p23.1	cathepsin B
682	BSG	19p13.3	basigin (Ok blood group)
9518	GDF15	19p13.11	growth differentiation factor 15
2891	GRIA2	4q32.1	glutamate ionotropic receptor AMPA type subunit 2
64151	NCAPG	4p15.31	non-SMC condensin I complex subunit G
29103	DNAJC15	13q14.11	DnaJ heat shock protein family (Hsp40) member C15
27086	FOXP1	3p13	forkhead box P1
2833	CXCR3	Xq13.1	C-X-C motif chemokine receptor 3
9049	AIP	11q13.2	aryl hydrocarbon receptor interacting protein
58985	IL22RA1	1p36.11	interleukin 22 receptor subunit alpha 1
8828	NRP2	2q33.3	neuropilin 2
57787	MARK4	19q13.32	microtubule affinity regulating kinase 4
135228	CD109	6q13	CD109 molecule
9368	SLC9A3R1	17q25.1	SLC9A3 regulator 1
5127	CDK16	Xp11.3	cyclin dependent kinase 16
6678	SPARC	5q33.1	secreted protein acidic and cysteine rich
3726	JUNB	19p13.13	JunB proto-oncogene, AP-1 transcription factor subunit
6446	SGK1	6q23.2	serum/glucocorticoid regulated kinase 1
2944	GSTM1	1p13.3	glutathione S-transferase mu 1
5079	PAX5	9p13.2	paired box 5
6850	SYK	9q22.2	spleen associated tyrosine kinase
25950	RWDD3	1p21.3	RWD domain containing 3
157310	PEBP4	8p21.3	phosphatidylethanolamine binding protein 4
5046	PCSK6	15q26.3	proprotein convertase subtilisin/kexin type 6
3280	HES1	3q29	hes family bHLH transcription factor 1
51305	KCNK9	8q24.3	potassium two pore domain channel subfamily K member 9
387	RHOA	3p21.31	ras homolog family member A
79366	HMGN5	Xq21.1	high mobility group nucleosome binding domain 5
10389	SCML2	Xp22.13	Scm polycomb group protein like 2
2925	GRPR	Xp22.2	gastrin releasing peptide receptor
2626	GATA4	8p23.1	GATA binding protein 4
5591	PRKDC	8q11.21	protein kinase, DNA-activated, catalytic polypeptide
5329	PLAUR	19q13.31	plasminogen activator, urokinase receptor
6502	SKP2	5p13.2	S-phase kinase associated protein 2
3678	ITGA5	12q13.13	integrin subunit alpha 5
6663	SOX10	22q13.1	SRY-box 10
56751	BARHL1	9q34.13	BarH like homeobox 1
4255	MGMT	10q26.3	O-6-methylguanine-DNA methyltransferase
3587	IL10RA	11q23.3	interleukin 10 receptor subunit alpha
22943	DKK1	10q21.1	dickkopf WNT signaling pathway inhibitor 1
8915	BCL10	1p22.3	B-cell CLL/lymphoma 10
22931	RAB18	10p12.1	RAB18, member RAS oncogene family
7852	CXCR4	2q22.1	C-X-C motif chemokine receptor 4
4750	NEK1	4q33	NIMA related kinase 1
3313	HSPA9	5q31.2	heat shock protein family A (Hsp70) member 9
10111	RAD50	5q31.1	RAD50 double strand break repair protein
54828	BCAS3	17q23.2	BCAS3, microtubule associated cell migration factor
1869	E2F1	20q11.22	E2F transcription factor 1
11141	IL1RAPL1	Xp21.3-p21.2	interleukin 1 receptor accessory protein like 1
3516	RBPJ	4p15.2	recombination signal binding protein for immunoglobulin kappa J region
3812	KIR3DL2	19q13.42	killer cell immunoglobulin like receptor, three Ig domains and long cytoplasmic tail 2
23095	KIF1B	1p36.22	kinesin family member 1B
9536	PTGES	9q34.11	prostaglandin E synthase
3481	IGF2	11p15.5	insulin like growth factor 2
8549	LGR5	12q21.1	leucine rich repeat containing G protein-coupled receptor 5
3916	LAMP1	13q34	lysosomal associated membrane protein 1
10015	PDCD6IP	3p22.3	programmed cell death 6 interacting protein
8451	CUL4A	13q34	cullin 4A
4149	MAX	14q23.3	MYC associated factor X
1950	EGF	4q25	epidermal growth factor
11315	PARK7	1p36.23	Parkinsonism associated deglycase
3592	IL12A	3q25.33	interleukin 12A
1890	TYMP	22q13.33	thymidine phosphorylase
1543	CYP1A1	15q24.1	cytochrome P450 family 1 subfamily A member 1
84922	FIZ1	19q13.42	FLT3 interacting zinc finger 1
6194	RPS6	9p22.1	ribosomal protein S6
3479	IGF1	12q23.2	insulin like growth factor 1
5290	PIK3CA	3q26.32	phosphatidylinositol-4,5-bisphosphate 3-kinase catalytic subunit alpha
4070	TACSTD2	1p32.1	tumor associated calcium signal transducer 2
1106	CHD2	15q26.1	chromodomain helicase DNA binding protein 2
10472	ZBTB18	1q44	zinc finger and BTB domain containing 18
6605	SMARCE1	17q21.2	SWI/SNF related, matrix associated, actin dependent regulator of chromatin, subfamily e, member 1
175	AGA	4q34.3	aspartylglucosaminidase
3976	LIF	22q12.2	LIF, interleukin 6 family cytokine
3558	IL2	4q27	interleukin 2
114294	LACTB	15q22.2	lactamase beta
665	BNIP3L	8p21.2	BCL2 interacting protein 3 like
5629	PROX1	1q32.3	prospero homeobox 1
64101	LRRC4	7q32.1	leucine rich repeat containing 4
1476	CSTB	21q22.3	cystatin B
8569	MKNK1	1p33	MAP kinase interacting serine/threonine kinase 1
2670	GFAP	17q21.31	glial fibrillary acidic protein
8295	TRRAP	7q22.1	transformation/transcription domain associated protein
3007	HIST1H1D	6p22.2	histone cluster 1 H1 family member d
6046	BRD2	6p21.32	bromodomain containing 2
930	CD19	16p11.2	CD19 molecule
26018	LRIG1	3p14.1	leucine rich repeats and immunoglobulin like domains 1
7298	TYMS	18p11.32	thymidylate synthetase
4654	MYOD1	11p15.1	myogenic differentiation 1
8829	NRP1	10p11.22	neuropilin 1
8618	CADPS	3p14.2	calcium dependent secretion activator
648	BMI1	10p12.2	BMI1 proto-oncogene, polycomb ring finger
1116	CHI3L1	1q32.1	chitinase 3 like 1
3178	HNRNPA1	12q13.13	heterogeneous nuclear ribonucleoprotein A1
11279	KLF8	Xp11.21	Kruppel like factor 8
5965	RECQL	12p12.1	RecQ like helicase
2869	GRK5	10q26.11	G protein-coupled receptor kinase 5
2130	EWSR1	22q12.2	EWS RNA binding protein 1
3728	JUP	17q21.2	junction plakoglobin
1028	CDKN1C	11p15.4	cyclin dependent kinase inhibitor 1C
6480	ST6GAL1	3q27.3	ST6 beta-galactoside alpha-2,6-sialyltransferase 1
10912	GADD45G	9q22.2	growth arrest and DNA damage inducible gamma
84708	LNX1	4q12	ligand of numb-protein X 1
7555	CNBP	3q21.3	CCHC-type zinc finger nucleic acid binding protein
3777	KCNK3	2p23.3	potassium two pore domain channel subfamily K member 3
939	CD27	12p13.31	CD27 molecule
55504	TNFRSF19	13q12.12	TNF receptor superfamily member 19
9141	PDCD5	19q13.11	programmed cell death 5
11168	PSIP1	9p22.3	PC4 and SFRS1 interacting protein 1
2619	GAS1	9q21.33	growth arrest specific 1
7057	THBS1	15q14	thrombospondin 1
23657	SLC7A11	4q28.3	solute carrier family 7 member 11
4609	MYC	8q24.21	MYC proto-oncogene, bHLH transcription factor
9989	PPP4R1	18p11.22	protein phosphatase 4 regulatory subunit 1
7272	TTK	6q14.1	TTK protein kinase
4313	MMP2	16q12.2	matrix metallopeptidase 2
361	AQP4	18q11.2	aquaporin 4
4436	MSH2	2p21-p16.3	mutS homolog 2
1612	DAPK1	9q21.33	death associated protein kinase 1
30009	TBX21	17q21.32	T-box 21
10018	BCL2L11	2q13	BCL2 like 11
3680	ITGA9	3p22.2	integrin subunit alpha 9
894	CCND2	12p13.32	cyclin D2
1459	CSNK2A2	16q21	casein kinase 2 alpha 2
9211	LGI1	10q23.33	leucine rich glioma inactivated 1
5915	RARB	3p24.2	retinoic acid receptor beta
50943	FOXP3	Xp11.23	forkhead box P3
1269	CNR2	1p36.11	cannabinoid receptor 2
10563	CXCL13	4q21.1	C-X-C motif chemokine ligand 13
412	STS	Xp22.31	steroid sulfatase
11073	TOPBP1	3q22.1	topoisomerase (DNA) II binding protein 1
4524	MTHFR	1p36.22	methylenetetrahydrofolate reductase
11069	RAPGEF4	2q31.1	Rap guanine nucleotide exchange factor 4
754	PTTG1IP	21q22.3	PTTG1 interacting protein
51129	ANGPTL4	19p13.2	angiopoietin like 4
7520	XRCC5	2q35	X-ray repair cross complementing 5
22872	SEC31A	4q21.22	SEC31 homolog A, COPII coat complex component
847	CAT	11p13	catalase
3091	HIF1A	14q23.2	hypoxia inducible factor 1 alpha subunit
1462	VCAN	5q14.2-q14.3	versican
51460	SFMBT1	3p21.1	Scm like with four mbt domains 1
5650	KLK7	19q13.41	kallikrein related peptidase 7
9611	NCOR1	17p12-p11.2	nuclear receptor corepressor 1
79000	AUNIP	1p36.11	aurora kinase A and ninein interacting protein
4478	MSN	Xq12	moesin
6660	SOX5	12p12.1	SRY-box 5
1029	CDKN2A	9p21.3	cyclin dependent kinase inhibitor 2A
7189	TRAF6	11p12	TNF receptor associated factor 6
1848	DUSP6	12q21.33	dual specificity phosphatase 6
6768	ST14	11q24.3	suppression of tumorigenicity 14
10397	NDRG1	8q24.22	N-myc downstream regulated 1
4481	MSR1	8p22	macrophage scavenger receptor 1
10904	BLCAP	20q11.23	bladder cancer associated protein
2495	FTH1	11q12.3	ferritin heavy chain 1
3418	IDH2	15q26.1	isocitrate dehydrogenase (NADP(+)) 2, mitochondrial
598	BCL2L1	20q11.21	BCL2 like 1
4908	NTF3	12p13.31	neurotrophin 3
240	ALOX5	10q11.21	arachidonate 5-lipoxygenase
4856	NOV	8q24.12	nephroblastoma overexpressed
890	CCNA2	4q27	cyclin A2
5899	RALB	2q14.2	RAS like proto-oncogene B
5355	PLP2	Xp11.23	proteolipid protein 2
84062	DTNBP1	6p22.3	dystrobrevin binding protein 1
54106	TLR9	3p21.2	toll like receptor 9
602	BCL3	19q13.32	B-cell CLL/lymphoma 3
841	CASP8	2q33.1	caspase 8
3815	KIT	4q12	KIT proto-oncogene receptor tyrosine kinase
1072	CFL1	11q13.1	cofilin 1
9846	GAB2	11q14.1	GRB2 associated binding protein 2
23476	BRD4	19p13.12	bromodomain containing 4
57348	TTYH1	19q13.42	tweety family member 1
51700	CYB5R2	11p15.4	cytochrome b5 reductase 2
2251	FGF6	12p13.32	fibroblast growth factor 6
11240	PADI2	1p36.13	peptidyl arginine deiminase 2
3579	CXCR2	2q35	C-X-C motif chemokine receptor 2
25776	CBY1	22q13.1	chibby family member 1, beta catenin antagonist
467	ATF3	1q32.3	activating transcription factor 3
57713	SFMBT2	10p14	Scm like with four mbt domains 2
474	ATOH1	4q22.2	atonal bHLH transcription factor 1
481	ATP1B1	1q24.2	ATPase Na+/K+ transporting subunit beta 1
214	ALCAM	3q13.11	activated leukocyte cell adhesion molecule
6622	SNCA	4q22.1	synuclein alpha
2074	ERCC6	10q11.23	ERCC excision repair 6, chromatin remodeling factor
2539	G6PD	Xq28	glucose-6-phosphate dehydrogenase
2919	CXCL1	4q13.3	C-X-C motif chemokine ligand 1
7187	TRAF3	14q32.32	TNF receptor associated factor 3
7518	XRCC4	5q14.2	X-ray repair cross complementing 4
23492	CBX7	22q13.1	chromobox 7
57531	HACE1	6q16.3	HECT domain and ankyrin repeat containing E3 ubiquitin protein ligase 1
8745	ADAM23	2q33.3	ADAM metallopeptidase domain 23
5573	PRKAR1A	17q24.2	protein kinase cAMP-dependent type I regulatory subunit alpha
768	CA9	9p13.3	carbonic anhydrase 9
673	BRAF	7q34	B-Raf proto-oncogene, serine/threonine kinase
1756	DMD	Xp21.2-p21.1	dystrophin
10825	NEU3	11q13.4	neuraminidase 3
2059	EPS8	12p12.3	epidermal growth factor receptor pathway substrate 8
10763	NES	1q23.1	nestin
10215	OLIG2	21q22.11	oligodendrocyte transcription factor 2
5338	PLD2	17p13.2	phospholipase D2
4885	NPTX2	7q22.1	neuronal pentraxin 2
5081	PAX7	1p36.13	paired box 7
5934	RBL2	16q12.2	RB transcriptional corepressor like 2
4176	MCM7	7q22.1	minichromosome maintenance complex component 7
1947	EFNB1	Xq13.1	ephrin B1
3105	HLA-A	6p22.1	major histocompatibility complex, class I, A
1996	ELAVL4	1p33-p32.3	ELAV like RNA binding protein 4
144455	E2F7	12q21.2	E2F transcription factor 7
8313	AXIN2	17q24.1	axin 2
5781	PTPN11	12q24.13	protein tyrosine phosphatase, non-receptor type 11
2956	MSH6	2p16.3	mutS homolog 6
56034	PDGFC	4q32.1	platelet derived growth factor C
10445	MCRS1	12q13.12	microspherule protein 1
54914	FOCAD	9p21.3	focadhesin
7143	TNR	1q25.1	tenascin R
328	APEX1	14q11.2	apurinic/apyrimidinic endodeoxyribonuclease 1
23627	PRND	20p13	prion like protein doppel
239	ALOX12	17p13.1	arachidonate 12-lipoxygenase, 12S type
79727	LIN28A	1p36.11	lin-28 homolog A
2277	VEGFD	Xp22.2	vascular endothelial growth factor D
7525	YES1	18p11.32	YES proto-oncogene 1, Src family tyrosine kinase
23499	MACF1	1p34.3	microtubule-actin crosslinking factor 1
4803	NGF	1p13.2	nerve growth factor
2353	FOS	14q24.3	Fos proto-oncogene, AP-1 transcription factor subunit
1316	KLF6	10p15.2	Kruppel like factor 6
8772	FADD	11q13.3	Fas associated via death domain
7078	TIMP3	22q12.3	TIMP metallopeptidase inhibitor 3
3745	KCNB1	20q13.13	potassium voltage-gated channel subfamily B member 1
7015	TERT	5p15.33	telomerase reverse transcriptase
2263	FGFR2	10q26.13	fibroblast growth factor receptor 2
10023	FRAT1	10q24.1	FRAT1, WNT signaling pathway regulator
5243	ABCB1	7q21.12	ATP binding cassette subfamily B member 1
472	ATM	11q22.3	ATM serine/threonine kinase
25865	PRKD2	19q13.32	protein kinase D2
3394	IRF8	16q24.1	interferon regulatory factor 8
317	APAF1	12q23.1	apoptotic peptidase activating factor 1
608	TNFRSF17	16p13.13	TNF receptor superfamily member 17
9700	ESPL1	12q13.13	extra spindle pole bodies like 1, separase
9833	MELK	9p13.2	maternal embryonic leucine zipper kinase
1234	CCR5	3p21.31	C-C motif chemokine receptor 5 (gene/pseudogene)
1649	DDIT3	12q13.3	DNA damage inducible transcript 3
83943	IMMP2L	7q31.1	inner mitochondrial membrane peptidase subunit 2
79944	L2HGDH	14q21.3	L-2-hydroxyglutarate dehydrogenase
8663	EIF3C	16p11.2	eukaryotic translation initiation factor 3 subunit C
55904	KMT2E	7q22.3	lysine methyltransferase 2E
546	ATRX	Xq21.1	ATRX, chromatin remodeler
92140	MTDH	8q22.1	metadherin
83483	PLVAP	19p13.11	plasmalemma vesicle associated protein
11156	PTP4A3	8q24.3	protein tyrosine phosphatase type IVA, member 3
1474	CST6	11q13.1	cystatin E/M
2535	FZD2	17q21.31	frizzled class receptor 2
2152	F3	1p21.3	coagulation factor III, tissue factor
998	CDC42	1p36.12	cell division cycle 42
3119	HLA-DQB1	6p21.32	major histocompatibility complex, class II, DQ beta 1
1789	DNMT3B	20q11.21	DNA methyltransferase 3 beta
6935	ZEB1	10p11.22	zinc finger E-box binding homeobox 1
9070	ASH2L	8p11.23	ASH2 like histone lysine methyltransferase complex subunit
158763	ARHGAP36	Xq26.1	Rho GTPase activating protein 36
2017	CTTN	11q13.3	cortactin
4322	MMP13	11q22.2	matrix metallopeptidase 13
5241	PGR	11q22.1	progesterone receptor
3556	IL1RAP	3q28	interleukin 1 receptor accessory protein
5159	PDGFRB	5q32	platelet derived growth factor receptor beta
5008	OSM	22q12.2	oncostatin M
1545	CYP1B1	2p22.2	cytochrome P450 family 1 subfamily B member 1
7428	VHL	3p25.3	von Hippel-Lindau tumor suppressor
10413	YAP1	11q22.1	Yes associated protein 1
83593	RASSF5	1q32.1	Ras association domain family member 5
3077	HFE	6p22.2	hemochromatosis
5368	PNOC	8p21.1	prepronociceptin
51668	HSPB11	1p32.3	heat shock protein family B (small) member 11
51176	LEF1	4q25	lymphoid enhancer binding factor 1
10855	HPSE	4q21.23	heparanase
4314	MMP3	11q22.2	matrix metallopeptidase 3
5757	PTMA	2q37.1	prothymosin, alpha
2185	PTK2B	8p21.2	protein tyrosine kinase 2 beta
7412	VCAM1	1p21.2	vascular cell adhesion molecule 1
6794	STK11	19p13.3	serine/threonine kinase 11
8484	GALR3	22q13.1	galanin receptor 3
11200	CHEK2	22q12.1	checkpoint kinase 2
10418	SPON1	11p15.2	spondin 1
3918	LAMC2	1q25.3	laminin subunit gamma 2
284	ANGPT1	8q23.1	angiopoietin 1
4267	CD99	Xp22.33 and Yp11.2	CD99 molecule (Xg blood group)
3927	LASP1	17q12	LIM and SH3 protein 1
5270	SERPINE2	2q36.1	serpin family E member 2
771	CA12	15q22.2	carbonic anhydrase 12
9429	ABCG2	4q22.1	ATP binding cassette subfamily G member 2 (Junior blood group)
3187	HNRNPH1	5q35.3	heterogeneous nuclear ribonucleoprotein H1
2688	GH1	17q23.3	growth hormone 1
10135	NAMPT	7q22.3	nicotinamide phosphoribosyltransferase
6696	SPP1	4q22.1	secreted phosphoprotein 1
1291	COL6A1	21q22.3	collagen type VI alpha 1 chain
5584	PRKCI	3q26.2	protein kinase C iota
6759	SSX4	Xp11.23	SSX family member 4
3107	HLA-C	6p21.33	major histocompatibility complex, class I, C
1052	CEBPD	8q11.21	CCAAT/enhancer binding protein delta
124540	MSI2	17q22	musashi RNA binding protein 2
7471	WNT1	12q13.12	Wnt family member 1
57575	PCDH10	4q28.3	protocadherin 10
1813	DRD2	11q23.2	dopamine receptor D2
1493	CTLA4	2q33.2	cytotoxic T-lymphocyte associated protein 4
974	CD79B	17q23.3	CD79b molecule
8572	PDLIM4	5q31.1	PDZ and LIM domain 4
3981	LIG4	13q33.3	DNA ligase 4
1271	CNTFR	9p13.3	ciliary neurotrophic factor receptor
83939	EIF2A	3q25.1	eukaryotic translation initiation factor 2A
9709	HERPUD1	16q13	homocysteine inducible ER protein with ubiquitin like domain 1
10631	POSTN	13q13.3	periostin
374383	NCR3LG1	11p15.1	natural killer cell cytotoxicity receptor 3 ligand 1
23645	PPP1R15A	19q13.33	protein phosphatase 1 regulatory subunit 15A
2195	FAT1	4q35.2	FAT atypical cadherin 1
10437	IFI30	19p13.11	IFI30, lysosomal thiol reductase
6566	SLC16A1	1p13.2	solute carrier family 16 member 1
11127	KIF3A	5q31.1	kinesin family member 3A
7442	TRPV1	17p13.2	transient receptor potential cation channel subfamily V member 1
3203	HOXA6	7p15.2	homeobox A6
3718	JAK3	19p13.11	Janus kinase 3
2982	GUCY1A3	4q32.1	guanylate cyclase 1 soluble subunit alpha
1307	COL16A1	1p35.2	collagen type XVI alpha 1 chain
7732	RNF112	17p11.2	ring finger protein 112
54567	DLL4	15q15.1	delta like canonical Notch ligand 4
29802	VPREB3	22q11.23|22q11	V-set pre-B cell surrogate light chain 3
5080	PAX6	11p13	paired box 6
2475	MTOR	1p36.22	mechanistic target of rapamycin
79885	HDAC11	3p25.1	histone deacetylase 11
6648	SOD2	6q25.3	superoxide dismutase 2
5395	PMS2	7p22.1	PMS1 homolog 2, mismatch repair system component
80781	COL18A1	21q22.3	collagen type XVIII alpha 1 chain
6597	SMARCA4	19p13.2	SWI/SNF related, matrix associated, actin dependent regulator of chromatin, subfamily a, member 4
9737	GPRASP1	Xq22.1	G protein-coupled receptor associated sorting protein 1
5460	POU5F1	6p21.33	POU class 5 homeobox 1
8290	HIST3H3	1q42.13	histone cluster 3 H3
8658	TNKS	8p23.1	tankyrase
3181	HNRNPA2B1	7p15.2	heterogeneous nuclear ribonucleoprotein A2/B1
147040	KCTD11	17p13.1	potassium channel tetramerization domain containing 11
8651	SOCS1	16p13.13	suppressor of cytokine signaling 1
121642	ALKBH2	12q24.11	alkB homolog 2, alpha-ketoglutarate dependent dioxygenase
9928	KIF14	1q32.1	kinesin family member 14
8503	PIK3R3	1p34.1	phosphoinositide-3-kinase regulatory subunit 3
55294	FBXW7	4q31.3	F-box and WD repeat domain containing 7
2272	FHIT	3p14.2	fragile histidine triad
4791	NFKB2	10q24.32	nuclear factor kappa B subunit 2
6752	SSTR2	17q25.1	somatostatin receptor 2
10	NAT2	8p22	N-acetyltransferase 2
3226	HOXC10	12q13.13	homeobox C10
9166	EBAG9	8q23.2	estrogen receptor binding site associated, antigen, 9
1164	CKS2	9q22.2	CDC28 protein kinase regulatory subunit 2
2697	GJA1	6q22.31	gap junction protein alpha 1
6423	SFRP2	4q31.3	secreted frizzled related protein 2
5777	PTPN6	12p13.31	protein tyrosine phosphatase, non-receptor type 6
6404	SELPLG	12q24.11	selectin P ligand
27434	POLM	7p13	DNA polymerase mu
6620	SNCB	5q35.2	synuclein beta
23705	CADM1	11q23.3	cell adhesion molecule 1
56475	RPRM	2q23.3	reprimo, TP53 dependent G2 arrest mediator homolog
958	CD40	20q13.12	CD40 molecule
83998	REG4	1p12	regenerating family member 4
9021	SOCS3	17q25.3	suppressor of cytokine signaling 3
290	ANPEP	15q26.1	alanyl aminopeptidase, membrane
2542	SLC37A4	11q23.3	solute carrier family 37 member 4
8976	WASL	7q31.32	Wiskott-Aldrich syndrome like
6778	STAT6	12q13.3	signal transducer and activator of transcription 6
1978	EIF4EBP1	8p11.23	eukaryotic translation initiation factor 4E binding protein 1
56848	SPHK2	19q13.33	sphingosine kinase 2
5594	MAPK1	22q11.22	mitogen-activated protein kinase 1
5764	PTN	7q33	pleiotrophin
1030	CDKN2B	9p21.3	cyclin dependent kinase inhibitor 2B
1524	CX3CR1	3p22.2	C-X3-C motif chemokine receptor 1
11113	CIT	12q24.23	citron rho-interacting serine/threonine kinase
10673	TNFSF13B	13q33.3	TNF superfamily member 13b
5142	PDE4B	1p31.3	phosphodiesterase 4B
11186	RASSF1	3p21.31	Ras association domain family member 1
7046	TGFBR1	9q22.33	transforming growth factor beta receptor 1
10644	IGF2BP2	3q27.2	insulin like growth factor 2 mRNA binding protein 2
9734	HDAC9	7p21.1	histone deacetylase 9
7153	TOP2A	17q21.2	topoisomerase (DNA) II alpha
3123	HLA-DRB1	6p21.32	major histocompatibility complex, class II, DR beta 1
2261	FGFR3	4p16.3	fibroblast growth factor receptor 3
4883	NPR3	5p13.3	natriuretic peptide receptor 3
2048	EPHB2	1p36.12	EPH receptor B2
3625	INHBB	2q14.2	inhibin beta B subunit
655	BMP7	20q13.31	bone morphogenetic protein 7
6774	STAT3	17q21.2	signal transducer and activator of transcription 3
5316	PKNOX1	21q22.3	PBX/knotted 1 homeobox 1
6667	SP1	12q13.13	Sp1 transcription factor
6354	CCL7	17q12	C-C motif chemokine ligand 7
7040	TGFB1	19q13.2	transforming growth factor beta 1
84687	PPP1R9B	17q21.33	protein phosphatase 1 regulatory subunit 9B
51105	PHF20L1	8q24.22	PHD finger protein 20 like 1
64067	NPAS3	14q13.1	neuronal PAS domain protein 3
2247	FGF2	4q28.1	fibroblast growth factor 2
23186	RCOR1	14q32.31-q32.32	REST corepressor 1
864	RUNX3	1p36.11	runt related transcription factor 3
4332	MNDA	1q23.1	myeloid cell nuclear differentiation antigen
3953	LEPR	1p31.3	leptin receptor
64399	HHIP	4q31.21	hedgehog interacting protein
83478	ARHGAP24	4q21.23-q21.3	Rho GTPase activating protein 24
1514	CTSL	9q21.33	cathepsin L
1647	GADD45A	1p31.3	growth arrest and DNA damage inducible alpha
10653	SPINT2	19q13.2	serine peptidase inhibitor, Kunitz type 2
408	ARRB1	11q13.4	arrestin beta 1
7013	TERF1	8q21.11	telomeric repeat binding factor 1
3265	HRAS	11p15.5	HRas proto-oncogene, GTPase
3581	IL9R	Xq28 and Yq12	interleukin 9 receptor
196	AHR	7p21.1	aryl hydrocarbon receptor
945	CD33	19q13.41	CD33 molecule
1588	CYP19A1	15q21.2	cytochrome P450 family 19 subfamily A member 1
8805	TRIM24	7q33-q34	tripartite motif containing 24
3791	KDR	4q12	kinase insert domain receptor
331	XIAP	Xq25	X-linked inhibitor of apoptosis
358	AQP1	7p14.3	aquaporin 1 (Colton blood group)
6777	STAT5B	17q21.2	signal transducer and activator of transcription 5B
3606	IL18	11q23.1	interleukin 18
767	CA8	8q12.1	carbonic anhydrase 8
22809	ATF5	19q13.33	activating transcription factor 5
6638	SNRPN	15q11.2	small nuclear ribonucleoprotein polypeptide N
116071	BATF2	11q13.1	basic leucine zipper ATF-like transcription factor 2
7161	TP73	1p36.32	tumor protein p73
9531	BAG3	10q26.11	BCL2 associated athanogene 3
7465	WEE1	11p15.4	WEE1 G2 checkpoint kinase
7049	TGFBR3	1p22.1	transforming growth factor beta receptor 3
219736	STOX1	10q22.1	storkhead box 1
7283	TUBG1	17q21.2	tubulin gamma 1
1312	COMT	22q11.21	catechol-O-methyltransferase
56920	SEMA3G	3p21.1	semaphorin 3G
5293	PIK3CD	1p36.22	phosphatidylinositol-4,5-bisphosphate 3-kinase catalytic subunit delta
4129	MAOB	Xp11.3	monoamine oxidase B
91653	BOC	3q13.2	BOC cell adhesion associated, oncogene regulated
1021	CDK6	7q21.2	cyclin dependent kinase 6
26354	GNL3	3p21.1	G protein nucleolar 3
2706	GJB2	13q12.11	gap junction protein beta 2
3312	HSPA8	11q24.1	heat shock protein family A (Hsp70) member 8
9590	AKAP12	6q25.1	A-kinase anchoring protein 12
8797	TNFRSF10A	8p21.3	TNF receptor superfamily member 10a
4170	MCL1	1q21.2	MCL1, BCL2 family apoptosis regulator
4821	NKX2-2	20p11.22	NK2 homeobox 2
5444	PON1	7q21.3	paraoxonase 1
8239	USP9X	Xp11.4	ubiquitin specific peptidase 9, X-linked
572	BAD	11q13.1	BCL2 associated agonist of cell death
1654	DDX3X	Xp11.4	DEAD-box helicase 3, X-linked
8089	YEATS4	12q15	YEATS domain containing 4
675	BRCA2	13q13.1	BRCA2, DNA repair associated
8312	AXIN1	16p13.3	axin 1
7473	WNT3	17q21.31-q21.32	Wnt family member 3
1870	E2F2	1p36.12	E2F transcription factor 2
2549	GAB1	4q31.21	GRB2 associated binding protein 1
5214	PFKP	10p15.2	phosphofructokinase, platelet
5947	RBP1	3q23	retinol binding protein 1
30817	ADGRE2	19p13.12	adhesion G protein-coupled receptor E2
7019	TFAM	10q21.1	transcription factor A, mitochondrial
4513	COX2	-	cytochrome c oxidase subunit II
51547	SIRT7	17q25.3	sirtuin 7
6662	SOX9	17q24.3	SRY-box 9
11230	PRAF2	Xp11.23	PRA1 domain family member 2
7155	TOP2B	3p24.2	topoisomerase (DNA) II beta
2145	EZH1	17q21.2	enhancer of zeste 1 polycomb repressive complex 2 subunit
4507	MTAP	9p21.3	methylthioadenosine phosphorylase
28985	MCTS1	Xq24	MCTS1, re-initiation and release factor
3725	JUN	1p32.1	Jun proto-oncogene, AP-1 transcription factor subunit
2890	GRIA1	5q33.2	glutamate ionotropic receptor AMPA type subunit 1
8878	SQSTM1	5q35.3	sequestosome 1
2324	FLT4	5q35.3	fms related tyrosine kinase 4
85416	ZIC5	13q32.3	Zic family member 5
135	ADORA2A	22q11.23	adenosine A2a receptor
4751	NEK2	1q32.3	NIMA related kinase 2
348	APOE	19q13.32	apolipoprotein E
3913	LAMB2	3p21.31	laminin subunit beta 2
10419	PRMT5	14q11.2	protein arginine methyltransferase 5
10630	PDPN	1p36.21	podoplanin
4684	NCAM1	11q23.2	neural cell adhesion molecule 1
23261	CAMTA1	1p36.31-p36.23	calmodulin binding transcription activator 1
284361	EMC10	19q13.33	ER membrane protein complex subunit 10
29967	LRP12	8q22.3	LDL receptor related protein 12
2052	EPHX1	1q42.12	epoxide hydrolase 1
993	CDC25A	3p21.31	cell division cycle 25A
627	BDNF	11p14.1	brain derived neurotrophic factor
10112	KIF20A	5q31.2	kinesin family member 20A
8208	CHAF1B	21q22.12-q22.13	chromatin assembly factor 1 subunit B
3611	ILK	11p15.4	integrin linked kinase
7813	EVI5	1p22.1	ecotropic viral integration site 5
327657	SERPINA9	14q32.13	serpin family A member 9
6098	ROS1	6q22.1	ROS proto-oncogene 1, receptor tyrosine kinase
2303	FOXC2	16q24.1	forkhead box C2
8202	NCOA3	20q13.12	nuclear receptor coactivator 3
1025	CDK9	9q34.11	cyclin dependent kinase 9
4826	NNAT	20q11.23	neuronatin
83417	FCRL4	1q23.1	Fc receptor like 4
6790	AURKA	20q13.2	aurora kinase A
367	AR	Xq12	androgen receptor
10848	PPP1R13L	19q13.32	protein phosphatase 1 regulatory subunit 13 like
10494	STK25	2q37.3	serine/threonine kinase 25
3073	HEXA	15q23	hexosaminidase subunit alpha
940	CD28	2q33.2	CD28 molecule
5599	MAPK8	10q11.22	mitogen-activated protein kinase 8
8741	TNFSF13	17p13.1	TNF superfamily member 13
55013	MCUB	4q25	mitochondrial calcium uniporter dominant negative beta subunit
170825	GSX2	4q12	GS homeobox 2
140823	ROMO1	20q11.22	reactive oxygen species modulator 1
3975	LHX1	17q12	LIM homeobox 1
9451	EIF2AK3	2p11.2	eukaryotic translation initiation factor 2 alpha kinase 3
324	APC	5q22.2	APC, WNT signaling pathway regulator
1460	CSNK2B	6p21.33	casein kinase 2 beta
79631	EFL1	15q25.2	elongation factor like GTPase 1
3162	HMOX1	22q12.3	heme oxygenase 1
27030	MLH3	14q24.3	mutL homolog 3
351	APP	21q21.3	amyloid beta precursor protein
2066	ERBB4	2q34	erb-b2 receptor tyrosine kinase 4
8744	TNFSF9	19p13.3	TNF superfamily member 9
6753	SSTR3	22q13.1	somatostatin receptor 3
595	CCND1	11q13.3	cyclin D1
23136	EPB41L3	18p11.31	erythrocyte membrane protein band 4.1 like 3
1755	DMBT1	10q26.13	deleted in malignant brain tumors 1
10286	BCAS2	1p13.2	BCAS2, pre-mRNA processing factor
6672	SP100	2q37.1	SP100 nuclear antigen
1854	DUT	15q21.1	deoxyuridine triphosphatase
6348	CCL3	17q12	C-C motif chemokine ligand 3
6863	TAC1	7q21.3	tachykinin precursor 1
379	ARL4D	17q21.31	ADP ribosylation factor like GTPase 4D
5978	REST	4q12	RE1 silencing transcription factor
1386	ATF2	2q31.1	activating transcription factor 2
64065	PERP	6q23.3	PERP, TP53 apoptosis effector
4015	LOX	5q23.1	lysyl oxidase
4071	TM4SF1	3q25.1	transmembrane 4 L six family member 1
862	RUNX1T1	8q21.3	RUNX1 translocation partner 1
27133	KCNH5	14q23.2	potassium voltage-gated channel subfamily H member 5
1894	ECT2	3q26.31	epithelial cell transforming 2
3956	LGALS1	22q13.1	galectin 1
23682	RAB38	11q14.2	RAB38, member RAS oncogene family
3586	IL10	1q32.1	interleukin 10
121227	LRIG3	12q14.1	leucine rich repeats and immunoglobulin like domains 3
2260	FGFR1	8p11.23	fibroblast growth factor receptor 1
56834	GPR137	11q13.1	G protein-coupled receptor 137
28996	HIPK2	7q34	homeodomain interacting protein kinase 2
25937	WWTR1	3q25.1	WW domain containing transcription regulator 1
5033	P4HA1	10q22.1	prolyl 4-hydroxylase subunit alpha 1
23581	CASP14	19p13.12	caspase 14
9966	TNFSF15	9q32	TNF superfamily member 15
4172	MCM3	6p12.2	minichromosome maintenance complex component 3
9076	CLDN1	3q28	claudin 1
4656	MYOG	1q32.1	myogenin
6391	SDHC	1q23.3	succinate dehydrogenase complex subunit C
3565	IL4	5q31.1	interleukin 4
54949	SDHAF2	11q12.2	succinate dehydrogenase complex assembly factor 2
3398	ID2	2p25.1	inhibitor of DNA binding 2, HLH protein
2923	PDIA3	15q15.3	protein disulfide isomerase family A member 3
7042	TGFB2	1q41	transforming growth factor beta 2
8553	BHLHE40	3p26.1	basic helix-loop-helix family member e40
29851	ICOS	2q33.2	inducible T-cell costimulator
2113	ETS1	11q24.3	ETS proto-oncogene 1, transcription factor
2950	GSTP1	11q13.2	glutathione S-transferase pi 1
3383	ICAM1	19p13.2	intercellular adhesion molecule 1
4756	NEO1	15q24.1	neogenin 1
10641	NPRL2	3p21.31	NPR2 like, GATOR1 complex subunit
2313	FLI1	11q24.3	Fli-1 proto-oncogene, ETS transcription factor
55553	SOX6	11p15.2	SRY-box 6
80329	ULBP1	6q25.1	UL16 binding protein 1
3945	LDHB	12p12.1	lactate dehydrogenase B
4214	MAP3K1	5q11.2	mitogen-activated protein kinase kinase kinase 1
115290	FBXO17	19q13.2	F-box protein 17
7083	TK1	17q25.3	thymidine kinase 1
4920	ROR2	9q22.31	receptor tyrosine kinase like orphan receptor 2
7128	TNFAIP3	6q23.3	TNF alpha induced protein 3
51426	POLK	5q13.3	DNA polymerase kappa
8862	APLN	Xq26.1	apelin
6615	SNAI1	20q13.13	snail family transcriptional repressor 1
9101	USP8	15q21.2	ubiquitin specific peptidase 8
2014	EMP3	19q13.33	epithelial membrane protein 3
9770	RASSF2	20p13	Ras association domain family member 2
9283	GPR37L1	1q32.1	G protein-coupled receptor 37 like 1
399	RHOH	4p14	ras homolog family member H
57650	CIP2A	3q13.13	cell proliferation regulating inhibitor of protein phosphatase 2A
84634	KISS1R	19p13.3	KISS1 receptor
5788	PTPRC	1q31.3-q32.1	protein tyrosine phosphatase, receptor type C
3399	ID3	1p36.12	inhibitor of DNA binding 3, HLH protein
9817	KEAP1	19p13.2	kelch like ECH associated protein 1
5426	POLE	12q24.33	DNA polymerase epsilon, catalytic subunit
3575	IL7R	5p13.2	interleukin 7 receptor
213	ALB	4q13.3	albumin
5230	PGK1	Xq21.1	phosphoglycerate kinase 1
6424	SFRP4	7p14.1	secreted frizzled related protein 4
816	CAMK2B	7p13	calcium/calmodulin dependent protein kinase II beta
7494	XBP1	22q12.1|22q12	X-box binding protein 1
5371	PML	15q24.1	promyelocytic leukemia
6357	CCL13	17q12	C-C motif chemokine ligand 13
4009	LMX1A	1q23.3	LIM homeobox transcription factor 1 alpha
2668	GDNF	5p13.2	glial cell derived neurotrophic factor
8404	SPARCL1	4q22.1	SPARC like 1
1062	CENPE	4q24	centromere protein E
3159	HMGA1	6p21.31	high mobility group AT-hook 1
54596	L1TD1	1p31.3	LINE1 type transposase domain containing 1
7178	TPT1	13q14.13	tumor protein, translationally-controlled 1
2043	EPHA4	2q36.1	EPH receptor A4
1457	CSNK2A1	20p13	casein kinase 2 alpha 1
9294	S1PR2	19p13.2	sphingosine-1-phosphate receptor 2
55799	CACNA2D3	3p21.1-p14.3	calcium voltage-gated channel auxiliary subunit alpha2delta 3
5155	PDGFB	22q13.1	platelet derived growth factor subunit B
329	BIRC2	11q22.2	baculoviral IAP repeat containing 2
56884	FSTL5	4q32.2	follistatin like 5
8764	TNFRSF14	1p36.32	TNF receptor superfamily member 14
5111	PCNA	20p12.3	proliferating cell nuclear antigen
116448	OLIG1	21q22.11	oligodendrocyte transcription factor 1
53358	SHC3	9q22.1	SHC adaptor protein 3
5216	PFN1	17p13.2	profilin 1
50617	ATP6V0A4	7q34	ATPase H+ transporting V0 subunit a4
3736	KCNA1	12p13.32	potassium voltage-gated channel subfamily A member 1
4603	MYBL1	8q13.1	MYB proto-oncogene like 1
5303	PIN4	Xq13.1	peptidylprolyl cis/trans isomerase, NIMA-interacting 4
7099	TLR4	9q33.1	toll like receptor 4
6284	S100A13	1q21.3	S100 calcium binding protein A13
6664	SOX11	2p25.2	SRY-box 11
10057	ABCC5	3q27.1	ATP binding cassette subfamily C member 5
23418	CRB1	1q31.3	crumbs 1, cell polarity complex component
6670	SP3	2q31.1	Sp3 transcription factor
2147	F2	11p11.2	coagulation factor II, thrombin
3621	ING1	13q34	inhibitor of growth family member 1
6520	SLC3A2	11q12.3	solute carrier family 3 member 2
163732	CITED4	1p34.2|1p35-p34	Cbp/p300 interacting transactivator with Glu/Asp rich carboxy-terminal domain 4
55054	ATG16L1	2q37.1	autophagy related 16 like 1
7430	EZR	6q25.3	ezrin
672	BRCA1	17q21.31	BRCA1, DNA repair associated
93100	NAPRT	8q24.3	nicotinate phosphoribosyltransferase
3417	IDH1	2q34	isocitrate dehydrogenase (NADP(+)) 1, cytosolic
983	CDK1	10q21.2	cyclin dependent kinase 1
2035	EPB41	1p35.3	erythrocyte membrane protein band 4.1
197	AHSG	3q27.3	alpha 2-HS glycoprotein
80312	TET1	10q21.3	tet methylcytosine dioxygenase 1
2208	FCER2	19p13.2	Fc fragment of IgE receptor II
56956	LHX9	1q31.3	LIM homeobox 9
3682	ITGAE	17p13.2	integrin subunit alpha E
4133	MAP2	2q34	microtubule associated protein 2
5187	PER1	17p13.1	period circadian clock 1
10585	POMT1	9q34.13	protein O-mannosyltransferase 1
11082	ESM1	5q11.2	endothelial cell specific molecule 1
1400	CRMP1	4p16.2	collapsin response mediator protein 1
5563	PRKAA2	1p32.2	protein kinase AMP-activated catalytic subunit alpha 2
4175	MCM6	2q21.3	minichromosome maintenance complex component 6
29127	RACGAP1	12q13.12	Rac GTPase activating protein 1
1111	CHEK1	11q24.2	checkpoint kinase 1
57534	MIB1	18q11.2	mindbomb E3 ubiquitin protein ligase 1
28512	NKIRAS1	3p24.2	NFKB inhibitor interacting Ras like 1
8771	TNFRSF6B	20q13.33	TNF receptor superfamily member 6b
650	BMP2	20p12.3	bone morphogenetic protein 2
2202	EFEMP1	2p16.1	EGF containing fibulin like extracellular matrix protein 1
5925	RB1	13q14.2	RB transcriptional corepressor 1
90187	EMILIN3	20q12	elastin microfibril interfacer 3
57103	TIGAR	12p13.32	TP53 induced glycolysis regulatory phosphatase
3480	IGF1R	15q26.3	insulin like growth factor 1 receptor
5062	PAK2	3q29	p21 (RAC1) activated kinase 2
664	BNIP3	10q26.3	BCL2 interacting protein 3
1910	EDNRB	13q22.3	endothelin receptor type B
65268	WNK2	9q22.31	WNK lysine deficient protein kinase 2
8788	DLK1	14q32.2	delta like non-canonical Notch ligand 1
4907	NT5E	6q14.3	5'-nucleotidase ecto
4363	ABCC1	16p13.11	ATP binding cassette subfamily C member 1
2264	FGFR4	5q35.2	fibroblast growth factor receptor 4
5058	PAK1	11q13.5-q14.1	p21 (RAC1) activated kinase 1
10645	CAMKK2	12q24.31	calcium/calmodulin dependent protein kinase kinase 2
3915	LAMC1	1q25.3	laminin subunit gamma 1
8841	HDAC3	5q31.3	histone deacetylase 3
10892	MALT1	18q21.32	MALT1 paracaspase
3845	KRAS	12p12.1	KRAS proto-oncogene, GTPase
10277	UBE4B	1p36.22	ubiquitination factor E4B
2100	ESR2	14q23.2-q23.3	estrogen receptor 2
29760	BLNK	10q24.1	B-cell linker
7515	XRCC1	19q13.31	X-ray repair cross complementing 1
3821	KLRC1	12p13.2	killer cell lectin like receptor C1
5980	REV3L	6q21	REV3 like, DNA directed polymerase zeta catalytic subunit
996	CDC27	17q21.32	cell division cycle 27
5819	NECTIN2	19q13.32	nectin cell adhesion molecule 2
84879	MFSD2A	1p34.2	major facilitator superfamily domain containing 2A
6447	SCG5	15q13.3	secretogranin V
947	CD34	1q32.2	CD34 molecule
4145	MATK	19p13.3	megakaryocyte-associated tyrosine kinase
4915	NTRK2	9q21.33	neurotrophic receptor tyrosine kinase 2
4311	MME	3q25.2	membrane metalloendopeptidase
54984	PINX1	8p23.1	PIN2/TERF1 interacting telomerase inhibitor 1
5071	PRKN	6q26	parkin RBR E3 ubiquitin protein ligase
4771	NF2	22q12.2	neurofibromin 2
2305	FOXM1	12p13.33	forkhead box M1
8655	DYNLL1	12q24.31	dynein light chain LC8-type 1
58487	CREBZF	11q14.1	CREB/ATF bZIP transcription factor
57124	CD248	11q13.2	CD248 molecule
2064	ERBB2	17q12	erb-b2 receptor tyrosine kinase 2
6156	RPL30	8q22.2	ribosomal protein L30
56940	DUSP22	6p25.3	dual specificity phosphatase 22
51079	NDUFA13	19p13.11	NADH:ubiquinone oxidoreductase subunit A13
3553	IL1B	2q14.1	interleukin 1 beta
27043	PELP1	17p13.2	proline, glutamate and leucine rich protein 1
3371	TNC	9q33.1	tenascin C
23028	KDM1A	1p36.12	lysine demethylase 1A
8864	PER2	2q37.3	period circadian clock 2
8562	DENR	12q24.31	density regulated re-initiation and release factor
2022	ENG	9q34.11	endoglin
4193	MDM2	12q15	MDM2 proto-oncogene
51310	SLC22A17	14q11.2	solute carrier family 22 member 17
51738	GHRL	3p25.3	ghrelin and obestatin prepropeptide
3551	IKBKB	8p11.21	inhibitor of nuclear factor kappa B kinase subunit beta
5336	PLCG2	16q23.3	phospholipase C gamma 2
5134	PDCD2	6q27	programmed cell death 2
112399	EGLN3	14q13.1	egl-9 family hypoxia inducible factor 3
1856	DVL2	17p13.1	dishevelled segment polarity protein 2
2735	GLI1	12q13.3	GLI family zinc finger 1
285195	SLC9A9	3q24	solute carrier family 9 member A9
23411	SIRT1	10q21.3	sirtuin 1
7077	TIMP2	17q25.3	TIMP metallopeptidase inhibitor 2
4155	MBP	18q23	myelin basic protein
6556	SLC11A1	2q35	solute carrier family 11 member 1
29997	NOP53	19q13.33	NOP53 ribosome biogenesis factor
6275	S100A4	1q21.3	S100 calcium binding protein A4
7832	BTG2	1q32.1	BTG anti-proliferation factor 2
991	CDC20	1p34.2	cell division cycle 20
259307	IL4I1	19q13.33	interleukin 4 induced 1
5727	PTCH1	9q22.32	patched 1
8507	ENC1	5q13.3	ectodermal-neural cortex 1
83700	JAM3	11q25	junctional adhesion molecule 3
2348	FOLR1	11q13.4	folate receptor 1
3593	IL12B	5q33.3	interleukin 12B
3921	RPSA	3p22.1	ribosomal protein SA
9148	NEURL1	10q24.33	neuralized E3 ubiquitin protein ligase 1
4088	SMAD3	15q22.33	SMAD family member 3
476	ATP1A1	1p13.1	ATPase Na+/K+ transporting subunit alpha 1
7185	TRAF1	9q33.2	TNF receptor associated factor 1
1994	ELAVL1	19p13.2	ELAV like RNA binding protein 1
9476	NAPSA	19q13.33	napsin A aspartic peptidase
4318	MMP9	20q13.12	matrix metallopeptidase 9
84433	CARD11	7p22.2	caspase recruitment domain family member 11
11016	ATF7	12q13.13	activating transcription factor 7
3714	JAG2	14q32.33	jagged 2
1382	CRABP2	1q23.1	cellular retinoic acid binding protein 2
140885	SIRPA	20p13	signal regulatory protein alpha
5015	OTX2	14q22.3	orthodenticle homeobox 2
7037	TFRC	3q29	transferrin receptor
5771	PTPN2	18p11.21	protein tyrosine phosphatase, non-receptor type 2
3603	IL16	15q25.1	interleukin 16
3662	IRF4	6p25.3	interferon regulatory factor 4
310	ANXA7	10q22.2	annexin A7
10728	PTGES3	12q13.3|12	prostaglandin E synthase 3
3320	HSP90AA1	14q32.31	heat shock protein 90 alpha family class A member 1
960	CD44	11p13	CD44 molecule (Indian blood group)
7124	TNF	6p21.33	tumor necrosis factor
29110	TBK1	12q14.2	TANK binding kinase 1
51750	RTEL1	20q13.33	regulator of telomere elongation helicase 1
10410	IFITM3	11p15.5	interferon induced transmembrane protein 3
2908	NR3C1	5q31.3	nuclear receptor subfamily 3 group C member 1
8795	TNFRSF10B	8p21.3	TNF receptor superfamily member 10b
9516	LITAF	16p13.13	lipopolysaccharide induced TNF factor
5465	PPARA	22q13.31	peroxisome proliferator activated receptor alpha
8038	ADAM12	10q26.2	ADAM metallopeptidase domain 12
1437	CSF2	5q31.1	colony stimulating factor 2
10457	GPNMB	7p15.3	glycoprotein nmb
5291	PIK3CB	3q22.3	phosphatidylinositol-4,5-bisphosphate 3-kinase catalytic subunit beta
5467	PPARD	6p21.31	peroxisome proliferator activated receptor delta
7070	THY1	11q23.3	Thy-1 cell surface antigen
5265	SERPINA1	14q32.13	serpin family A member 1
332	BIRC5	17q25.3	baculoviral IAP repeat containing 5
7849	PAX8	2q14.1	paired box 8
55536	CDCA7L	7p15.3	cell division cycle associated 7 like
2734	GLG1	16q23.1	golgi glycoprotein 1
1965	EIF2S1	14q23.3	eukaryotic translation initiation factor 2 subunit alpha
1600	DAB1	1p32.2	DAB1, reelin adaptor protein
5423	POLB	8p11.21	DNA polymerase beta
11197	WIF1	12q14.3	WNT inhibitory factor 1
90	ACVR1	2q24.1	activin A receptor type 1
1410	CRYAB	11q23.1	crystallin alpha B
4194	MDM4	1q32.1	MDM4, p53 regulator
10395	DLC1	8p22	DLC1 Rho GTPase activating protein
2625	GATA3	10p14	GATA binding protein 3
3400	ID4	6p22.3	inhibitor of DNA binding 4, HLH protein
891	CCNB1	5q13.2	cyclin B1
3266	ERAS	Xp11.23	ES cell expressed Ras
5881	RAC3	17q25.3	ras-related C3 botulinum toxin substrate 3 (rho family, small GTP binding protein Rac3)
4683	NBN	8q21.3	nibrin
3620	IDO1	8p11.21	indoleamine 2,3-dioxygenase 1
55611	OTUB1	11q13.1	OTU deubiquitinase, ubiquitin aldehyde binding 1
1490	CTGF	6q23.2	connective tissue growth factor
1806	DPYD	1p21.3	dihydropyrimidine dehydrogenase
1786	DNMT1	19p13.2	DNA methyltransferase 1
55872	PBK	8p21.1	PDZ binding kinase
208	AKT2	19q13.2	AKT serine/threonine kinase 2
842	CASP9	1p36.21	caspase 9
2271	FH	1q43	fumarate hydratase
1523	CUX1	7q22.1	cut like homeobox 1
4288	MKI67	10q26.2	marker of proliferation Ki-67
100271849	MEF2B	19p13.11	myocyte enhancer factor 2B
3225	HOXC9	12q13.13	homeobox C9
113540	CMTM1	16q21	CKLF like MARVEL transmembrane domain containing 1
9212	AURKB	17p13.1	aurora kinase B
6455	SH3GL1	19p13.3	SH3 domain containing GRB2 like 1, endophilin A2
25805	BAMBI	10p12.1	BMP and activin membrane bound inhibitor
3688	ITGB1	10p11.22	integrin subunit beta 1
4879	NPPB	1p36.22	natriuretic peptide B
6557	SLC12A1	15q21.1	solute carrier family 12 member 1
5054	SERPINE1	7q22.1	serpin family E member 1
3066	HDAC2	6q21	histone deacetylase 2
1958	EGR1	5q31.2	early growth response 1
5789	PTPRD	9p24.1-p23	protein tyrosine phosphatase, receptor type D
55022	PID1	2q36.3	phosphotyrosine interaction domain containing 1
23327	NEDD4L	18q21.31	neural precursor cell expressed, developmentally down-regulated 4-like, E3 ubiquitin protein ligase
4853	NOTCH2	1p12	notch 2
7048	TGFBR2	3p24.1	transforming growth factor beta receptor 2
1113	CHGA	14q32.12	chromogranin A
10643	IGF2BP3	7p15.3	insulin like growth factor 2 mRNA binding protein 3
152330	CNTN4	3p26.3-p26.2	contactin 4
3675	ITGA3	17q21.33	integrin subunit alpha 3
3491	CYR61	1p22.3	cysteine rich angiogenic inducer 61
8626	TP63	3q28	tumor protein p63
2596	GAP43	3q13.31	growth associated protein 43
51330	TNFRSF12A	16p13.3	TNF receptor superfamily member 12A
970	CD70	19p13.3	CD70 molecule
3952	LEP	7q32.1	leptin
10642	IGF2BP1	17q21.32	insulin like growth factor 2 mRNA binding protein 1
29128	UHRF1	19p13.3	ubiquitin like with PHD and ring finger domains 1
1936	EEF1D	8q24.3	eukaryotic translation elongation factor 1 delta
104	ADARB1	21q22.3	adenosine deaminase, RNA specific B1
5768	QSOX1	1q25.2	quiescin sulfhydryl oxidase 1
2057	EPOR	19p13.2	erythropoietin receptor
5315	PKM	15q23	pyruvate kinase, muscle
8314	BAP1	3p21.1	BRCA1 associated protein 1
26267	FBXO10	9p13.2	F-box protein 10
355	FAS	10q23.31	Fas cell surface death receptor
338567	KCNK18	10q25.3	potassium two pore domain channel subfamily K member 18
7097	TLR2	4q31.3	toll like receptor 2
11095	ADAMTS8	11q24.3	ADAM metallopeptidase with thrombospondin type 1 motif 8
1633	DCK	4q13.3	deoxycytidine kinase
4665	NAB2	12q13.3	NGFI-A binding protein 2
1942	EFNA1	1q22	ephrin A1
339479	BRINP3	1q31.1	BMP/retinoic acid inducible neural specific 3
7528	YY1	14q32.2	YY1 transcription factor
3619	INCENP	11q12.3	inner centromere protein
1839	HBEGF	5q31.3	heparin binding EGF like growth factor
1788	DNMT3A	2p23.3	DNA methyltransferase 3 alpha
89857	KLHL6	3q27.1	kelch like family member 6
5897	RAG2	11p12	recombination activating 2
23512	SUZ12	17q11.2	SUZ12 polycomb repressive complex 2 subunit
8826	IQGAP1	15q26.1	IQ motif containing GTPase activating protein 1
9500	MAGED1	Xp11.22	MAGE family member D1
5037	PEBP1	12q24.23	phosphatidylethanolamine binding protein 1
5879	RAC1	7p22.1	ras-related C3 botulinum toxin substrate 1 (rho family, small GTP binding protein Rac1)
29126	CD274	9p24.1	CD274 molecule
5156	PDGFRA	4q12	platelet derived growth factor receptor alpha
6389	SDHA	5p15.33	succinate dehydrogenase complex flavoprotein subunit A
55636	CHD7	8q12.2	chromodomain helicase DNA binding protein 7
55256	ADI1	2p25.3	acireductone dioxygenase 1
5328	PLAU	10q22.2	plasminogen activator, urokinase
11009	IL24	1q32.1	interleukin 24
1027	CDKN1B	12p13.1	cyclin dependent kinase inhibitor 1B
153090	DAB2IP	9q33.2	DAB2 interacting protein
103	ADAR	1q21.3	adenosine deaminase, RNA specific
719	C3AR1	12p13.31	complement C3a receptor 1
4043	LRPAP1	4p16.3	LDL receptor related protein associated protein 1
53637	S1PR5	19p13.2	sphingosine-1-phosphate receptor 5
123169	LEO1	15q21.2	LEO1 homolog, Paf1/RNA polymerase II complex component
5725	PTBP1	19p13.3	polypyrimidine tract binding protein 1
79801	SHCBP1	16q11.2	SHC binding and spindle associated 1
79682	CENPU	4q35.1	centromere protein U
4440	MSI1	12q24.31	musashi RNA binding protein 1
2534	FYN	6q21	FYN proto-oncogene, Src family tyrosine kinase
51765	STK26	Xq26.2	serine/threonine kinase 26
9093	DNAJA3	16p13.3	DnaJ heat shock protein family (Hsp40) member A3
2983	GUCY1B3	4q32.1	guanylate cyclase 1 soluble subunit beta
84451	MAP3K21	1q42.2	mitogen-activated protein kinase kinase kinase 21
3014	H2AFX	11q23.3	H2A histone family member X
6772	STAT1	2q32.2	signal transducer and activator of transcription 1
3084	NRG1	8p12	neuregulin 1
8115	TCL1A	14q32.13	T-cell leukemia/lymphoma 1A
302	ANXA2	15q22.2	annexin A2
9474	ATG5	6q21	autophagy related 5
7799	PRDM2	1p36.21	PR/SET domain 2
283219	KCTD21	11q14.1	potassium channel tetramerization domain containing 21
23300	ATMIN	16q23.2	ATM interactor
6224	RPS20	8q12.1	ribosomal protein S20
27022	FOXD3	1p31.3	forkhead box D3
11162	NUDT6	4q28.1	nudix hydrolase 6
9612	NCOR2	12q24.31	nuclear receptor corepressor 2
4601	MXI1	10q25.2	MAX interactor 1, dimerization protein
770	CA11	19q13.33	carbonic anhydrase 11
6929	TCF3	19p13.3	transcription factor 3
7472	WNT2	7q31.2	Wnt family member 2
57142	RTN4	2p16.1	reticulon 4
4292	MLH1	3p22.2	mutL homolog 1
8438	RAD54L	1p34.1	RAD54 like (S. cerevisiae)
1641	DCX	Xq23	doublecortin
6714	SRC	20q11.23	SRC proto-oncogene, non-receptor tyrosine kinase
2309	FOXO3	6q21	forkhead box O3
84525	HOPX	4q12	HOP homeobox
2664	GDI1	Xq28	GDP dissociation inhibitor 1
2737	GLI3	7p14.1	GLI family zinc finger 3
60561	RINT1	7q22.3	RAD50 interactor 1
5728	PTEN	10q23.31	phosphatase and tensin homolog
6817	SULT1A1	16p11.2	sulfotransferase family 1A member 1
896	CCND3	6p21.1	cyclin D3
5962	RDX	11q22.3	radixin
6422	SFRP1	8p11.21	secreted frizzled related protein 1
54413	NLGN3	Xq13.1	neuroligin 3
2068	ERCC2	19q13.32	ERCC excision repair 2, TFIIH core complex helicase subunit
9020	MAP3K14	17q21.31	mitogen-activated protein kinase kinase kinase 14
1385	CREB1	2q33.3	cAMP responsive element binding protein 1
2672	GFI1	1p22.1	growth factor independent 1 transcriptional repressor
91937	TIMD4	5q33.3	T-cell immunoglobulin and mucin domain containing 4
10253	SPRY2	13q31.1	sprouty RTK signaling antagonist 2
22914	KLRK1	12p13.2	killer cell lectin like receptor K1
10499	NCOA2	8q13.3	nuclear receptor coactivator 2
1464	CSPG4	15q24.2	chondroitin sulfate proteoglycan 4
5210	PFKFB4	3p21.31	6-phosphofructo-2-kinase/fructose-2,6-biphosphatase 4
4851	NOTCH1	9q34.3	notch 1
3440	IFNA2	9p21.3	interferon alpha 2
3778	KCNMA1	10q22.3	potassium calcium-activated channel subfamily M alpha 1
3090	HIC1	17p13.3	HIC ZBTB transcriptional repressor 1
5747	PTK2	8q24.3	protein tyrosine kinase 2
2323	FLT3LG	19q13.33	fms related tyrosine kinase 3 ligand
3235	HOXD9	2q31.1	homeobox D9
54739	XAF1	17p13.1	XIAP associated factor 1
7545	ZIC1	3q24	Zic family member 1
1051	CEBPB	20q13.13	CCAAT/enhancer binding protein beta
10935	PRDX3	10q26.11	peroxiredoxin 3
51741	WWOX	16q23.1-q23.2	WW domain containing oxidoreductase
3569	IL6	7p15.3	interleukin 6
23405	DICER1	14q32.13	dicer 1, ribonuclease III
4802	NFYC	1p34.2	nuclear transcription factor Y subunit gamma
7703	PCGF2	17q12	polycomb group ring finger 2
2914	GRM4	6p21.31	glutamate metabotropic receptor 4
4615	MYD88	3p22.2	myeloid differentiation primary response 88
100506658	OCLN	5q13.2	occludin
4780	NFE2L2	2q31.2	nuclear factor, erythroid 2 like 2
8676	STX11	6q24.2	syntaxin 11
478	ATP1A3	19q13.2	ATPase Na+/K+ transporting subunit alpha 3
51816	ADA2	22q11.1	adenosine deaminase 2
836	CASP3	4q35.1	caspase 3
4052	LTBP1	2p22.3	latent transforming growth factor beta binding protein 1
11093	ADAMTS13	9q34.2	ADAM metallopeptidase with thrombospondin type 1 motif 13
7403	KDM6A	Xp11.3	lysine demethylase 6A
3068	HDGF	1q23.1	heparin binding growth factor
3934	LCN2	9q34.11	lipocalin 2
4763	NF1	17q11.2	neurofibromin 1
22933	SIRT2	19q13.2	sirtuin 2
54880	BCOR	Xp11.4	BCL6 corepressor
912	CD1D	1q23.1	CD1d molecule
1432	MAPK14	6p21.31	mitogen-activated protein kinase 14
8678	BECN1	17q21.31	beclin 1
599	BCL2L2	14q11.2	BCL2 like 2
79586	CHPF	2q35	chondroitin polymerizing factor
8930	MBD4	3q21.3	methyl-CpG binding domain 4, DNA glycosylase
6598	SMARCB1	22q11.23|22q11	SWI/SNF related, matrix associated, actin dependent regulator of chromatin, subfamily b, member 1
10746	MAP3K2	2q14.3	mitogen-activated protein kinase kinase kinase 2
1235	CCR6	6q27	C-C motif chemokine receptor 6
3814	KISS1	1q32.1	KiSS-1 metastasis-suppressor
7448	VTN	17q11.2	vitronectin
8742	TNFSF12	17p13.1	TNF superfamily member 12
4790	NFKB1	4q24	nuclear factor kappa B subunit 1
8739	HRK	12q24.22	harakiri, BCL2 interacting protein
9353	SLIT2	4p15.31	slit guidance ligand 2
4968	OGG1	3p25.3	8-oxoguanine DNA glycosylase
9830	TRIM14	9q22.33	tripartite motif containing 14
9361	LONP1	19p13.3	lon peptidase 1, mitochondrial
343	AQP8	16p12.1	aquaporin 8
7709	ZBTB17	1p36.13	zinc finger and BTB domain containing 17
3910	LAMA4	6q21	laminin subunit alpha 4
55966	AJAP1	1p36.32	adherens junctions associated protein 1
857	CAV1	7q31.2	caveolin 1
4919	ROR1	1p31.3	receptor tyrosine kinase like orphan receptor 1
6659	SOX4	6p22.3	SRY-box 4
79923	NANOG	12p13.31	Nanog homeobox
4192	MDK	11p11.2	midkine (neurite growth-promoting factor 2)
51684	SUFU	10q24.32	SUFU negative regulator of hedgehog signaling
3576	CXCL8	4q13.3	C-X-C motif chemokine ligand 8
81	ACTN4	19q13.2	actinin alpha 4
8714	ABCC3	17q21.33	ATP binding cassette subfamily C member 3
8061	FOSL1	11q13.1	FOS like 1, AP-1 transcription factor subunit
60672	MIIP	1p36.22	migration and invasion inhibitory protein
86	ACTL6A	3q26.33	actin like 6A
9860	LRIG2	1p13.2	leucine rich repeats and immunoglobulin like domains 2
245711	SPDYA	2p23.2	speedy/RINGO cell cycle regulator family member A
2170	FABP3	1p35.2	fatty acid binding protein 3
64919	BCL11B	14q32.2	B-cell CLL/lymphoma 11B
2335	FN1	2q35	fibronectin 1
2921	CXCL3	4q13.3	C-X-C motif chemokine ligand 3
5076	PAX2	10q24.31	paired box 2
23039	XPO7	8p21.3	exportin 7
6304	SATB1	3p24.3	SATB homeobox 1
123920	CMTM3	16q22.1	CKLF like MARVEL transmembrane domain containing 3
23495	TNFRSF13B	17p11.2	TNF receptor superfamily member 13B
84236	RHBDD1	2q36.3	rhomboid domain containing 1
885	CCK	3p22.1	cholecystokinin
5010	CLDN11	3q26.2	claudin 11
64839	FBXL17	5q21.3	F-box and leucine rich repeat protein 17
5133	PDCD1	2q37.3	programmed cell death 1
80380	PDCD1LG2	9p24.1	programmed cell death 1 ligand 2
760	CA2	8q21.2	carbonic anhydrase 2
3783	KCNN4	19q13.31	potassium calcium-activated channel subfamily N member 4
268	AMH	19p13.3	anti-Mullerian hormone
8815	BANF1	11q13.1	barrier to autointegration factor 1
29108	PYCARD	16p11.2	PYD and CARD domain containing
2872	MKNK2	19p13.3	MAP kinase interacting serine/threonine kinase 2
596	BCL2	18q21.33	BCL2, apoptosis regulator
3702	ITK	5q33.3	IL2 inducible T-cell kinase
6515	SLC2A3	12p13.31	solute carrier family 2 member 3
6755	SSTR5	16p13.3	somatostatin receptor 5
5141	PDE4A	19p13.2	phosphodiesterase 4A
6237	RRAS	19q13.33	related RAS viral (r-ras) oncogene homolog
23152	CIC	19q13.2	capicua transcriptional repressor
6916	TBXAS1	7q34	thromboxane A synthase 1
56616	DIABLO	12q24.31	diablo IAP-binding mitochondrial protein
10362	HMG20B	19p13.3	high mobility group 20B
639	PRDM1	6q21	PR/SET domain 1
7486	WRN	8p12	Werner syndrome RecQ like helicase
989	2007-09-01	7p14.2	septin 7
4804	NGFR	17q21.33	nerve growth factor receptor
9636	ISG15	1p36.33	ISG15 ubiquitin-like modifier
1956	EGFR	7p11.2	epidermal growth factor receptor
238	ALK	2p23.2-p23.1	ALK receptor tyrosine kinase
2778	GNAS	20q13.32	GNAS complex locus
7248	TSC1	9q34.13	TSC complex subunit 1
54361	WNT4	1p36.12	Wnt family member 4
3604	TNFRSF9	1p36.23	TNF receptor superfamily member 9
4792	NFKBIA	14q13.2	NFKB inhibitor alpha
9271	PIWIL1	12q24.33	piwi like RNA-mediated gene silencing 1
3099	HK2	2p12	hexokinase 2
6751	SSTR1	14q21.1	somatostatin receptor 1
7305	TYROBP	19q13.12	TYRO protein tyrosine kinase binding protein
200845	KCTD6	3p14.3	potassium channel tetramerization domain containing 6
4843	NOS2	17q11.2	nitric oxide synthase 2
643	CXCR5	11q23.3	C-X-C motif chemokine receptor 5
5817	PVR	19q13.31	poliovirus receptor
3600	IL15	4q31.21	interleukin 15
6528	SLC5A5	19p13.11	solute carrier family 5 member 5
6586	SLIT3	5q34-q35.1	slit guidance ligand 3
3661	IRF3	19q13.33	interferon regulatory factor 3
5732	PTGER2	14q22.1	prostaglandin E receptor 2
146713	RBFOX3	17q25.3	RNA binding protein, fox-1 homolog 3
7474	WNT5A	3p14.3	Wnt family member 5A
6760	SS18	18q11.2	SS18, nBAF chromatin remodeling complex subunit
25925	ZNF521	18q11.2	zinc finger protein 521
6608	SMO	7q32.1	smoothened, frizzled class receptor
1192	CLIC1	6p21.33	chloride intracellular channel 1
7291	TWIST1	7p21.1	twist family bHLH transcription factor 1
4233	MET	7q31.2	MET proto-oncogene, receptor tyrosine kinase
2149	F2R	5q13.3	coagulation factor II thrombin receptor
1620	BRINP1	9q33.1	BMP/retinoic acid inducible neural specific 1
51155	JPT1	17q25.1	Jupiter microtubule associated homolog 1
4215	MAP3K3	17q23.3	mitogen-activated protein kinase kinase kinase 3
7170	TPM3	1q21.3	tropomyosin 3
90993	CREB3L1	11p11.2	cAMP responsive element binding protein 3 like 1
93185	IGSF8	1q23.2	immunoglobulin superfamily member 8
4691	NCL	2q37.1	nucleolin
64083	GOLPH3	5p13.3	golgi phosphoprotein 3
6927	HNF1A	12q24.31	HNF1 homeobox A
9421	HAND1	5q33.2	heart and neural crest derivatives expressed 1
4616	GADD45B	19p13.3	growth arrest and DNA damage inducible beta
55210	ATAD3A	1p36.33	ATPase family, AAA domain containing 3A
482	ATP1B2	17p13.1	ATPase Na+/K+ transporting subunit beta 2
53616	ADAM22	7q21.12	ADAM metallopeptidase domain 22
339122	RAB43	3q21.3	RAB43, member RAS oncogene family
10320	IKZF1	7p12.2	IKAROS family zinc finger 1
57154	SMURF1	7q22.1	SMAD specific E3 ubiquitin protein ligase 1
4282	MIF	22q11.23	macrophage migration inhibitory factor (glycosylation-inhibiting factor)
6623	SNCG	10q23.2	synuclein gamma
70	ACTC1	15q14	actin, alpha, cardiac muscle 1
57695	USP37	2q35	ubiquitin specific peptidase 37
25875	LETMD1	12q13.12	LETM1 domain containing 1
8877	SPHK1	17q25.1	sphingosine kinase 1
161291	TMEM30B	14q23.1	transmembrane protein 30B
1009	CDH11	16q21	cadherin 11
5175	PECAM1	17q23.3	platelet and endothelial cell adhesion molecule 1
141	ADPRH	3q13.33	ADP-ribosylarginine hydrolase
8317	CDC7	1p22.1	cell division cycle 7
30845	EHD3	2p23.1	EH domain containing 3
159296	NKX2-3	10q24.2	NK2 homeobox 3
5618	PRLR	5p13.2	prolactin receptor
10612	TRIM3	11p15.4	tripartite motif containing 3
7490	WT1	11p13	Wilms tumor 1
3717	JAK2	9p24.1	Janus kinase 2
83463	MXD3	5q35.3	MAX dimerization protein 3
6387	CXCL12	10q11.21	C-X-C motif chemokine ligand 12
8792	TNFRSF11A	18q21.33	TNF receptor superfamily member 11a
7296	TXNRD1	12q23.3	thioredoxin reductase 1
9894	TELO2	16p13.3	telomere maintenance 2
6868	ADAM17	2p25.1	ADAM metallopeptidase domain 17
23598	PATZ1	22q12.2	POZ/BTB and AT hook containing zinc finger 1
6364	CCL20	2q36.3	C-C motif chemokine ligand 20
259266	ASPM	1q31.3	abnormal spindle microtubule assembly
3164	NR4A1	12q13.13	nuclear receptor subfamily 4 group A member 1
116986	AGAP2	12q14.1	ArfGAP with GTPase domain, ankyrin repeat and PH domain 2
4221	MEN1	11q13.1	menin 1
23654	PLXNB2	22q13.33	plexin B2
972	CD74	5q33.1	CD74 molecule
2526	FUT4	11q21	fucosyltransferase 4
5595	MAPK3	16p11.2	mitogen-activated protein kinase 3
3106	HLA-B	6p21.33	major histocompatibility complex, class I, B
7175	TPR	1q31.1	translocated promoter region, nuclear basket protein
257144	GCSAM	3q13.2	germinal center associated signaling and motility
2487	FRZB	2q32.1	frizzled-related protein
541466	CT45A1	Xq26.3	cancer/testis antigen family 45 member A1
6469	SHH	7q36.3	sonic hedgehog
8140	SLC7A5	16q24.2	solute carrier family 7 member 5
80310	PDGFD	11q22.3	platelet derived growth factor D
356	FASLG	1q24.3	Fas ligand
3420	IDH3B	20p13	isocitrate dehydrogenase 3 (NAD(+)) beta
326340	ZAR1	4p11	zygote arrest 1
55122	AKIRIN2	6q15	akirin 2
3897	L1CAM	Xq28	L1 cell adhesion molecule
3567	IL5	5q31.1	interleukin 5
79673	ZNF329	19q13.43	zinc finger protein 329
