# Supplementary material for: Online database for brain cancer-implicated genes: exploring the subtype-specific mechanisms of brain cancer
Source: BMC Genomics. 2021 Jun 18;22:458. doi: 10.1186/s12864-021-07793-x (PMC8214279; doi:10.1186/s12864-021-07793-x)
Supplement: Supplementary file 3 — Additional file 3: Table S2. Curated brain cancer subtype information. [file 12864_2021_7793_MOESM3_ESM.xlsx]

## Sheet: BCGene Subtype
GeneSymbol	Subtype
CDKN1B	Acoustic neuromas
IGFBP3	Acoustic neuromas
ABCB1	Astrocytomas
ACKR3	Astrocytomas
ACTN1	Astrocytomas
ACTN4	Astrocytomas
ADAR	Astrocytomas
ADARB1	Astrocytomas
AKAP12	Astrocytomas
ANGPT1	Astrocytomas
AQP1	Astrocytomas
AQP4	Astrocytomas
AQP8	Astrocytomas
ARHGAP24	Astrocytomas
ATAD3B	Astrocytomas
ATP6V0A4	Astrocytomas
ATRX	Astrocytomas
AURKA	Astrocytomas
BCL2L1	Astrocytomas
BDNF	Astrocytomas
BLCAP	Astrocytomas
BRAF	Astrocytomas
BRINP1	Astrocytomas
BSG	Astrocytomas
CA12	Astrocytomas
CCND2	Astrocytomas
CD34	Astrocytomas
CD99	Astrocytomas
CDH2	Astrocytomas
CDKN1B	Astrocytomas
CDKN2A	Astrocytomas
CEBPB	Astrocytomas
CENPF	Astrocytomas
CFL1	Astrocytomas
CHI3L1	Astrocytomas
CIC	Astrocytomas
CNR1	Astrocytomas
CNR2	Astrocytomas
COL6A1	Astrocytomas
CREB1	Astrocytomas
CSPG4	Astrocytomas
CTNNB1	Astrocytomas
CXCR2	Astrocytomas
CXCR4	Astrocytomas
DDIT3	Astrocytomas
DMBT1	Astrocytomas
DUT	Astrocytomas
E2F2	Astrocytomas
EGFR	Astrocytomas
EGR1	Astrocytomas
EIF4E	Astrocytomas
EPAS1	Astrocytomas
EPHA2	Astrocytomas
ERBB2	Astrocytomas
ERCC1	Astrocytomas
FASTK	Astrocytomas
FGF2	Astrocytomas
FGFR1	Astrocytomas
FGFR4	Astrocytomas
FLT1	Astrocytomas
FOSL1	Astrocytomas
FOXO1	Astrocytomas
FRAT1	Astrocytomas
FTH1	Astrocytomas
FUBP1	Astrocytomas
GFAP	Astrocytomas
GHRL	Astrocytomas
GJA1	Astrocytomas
GJD2	Astrocytomas
GLUL	Astrocytomas
GSTP1	Astrocytomas
H3F3A	Astrocytomas
HDAC3	Astrocytomas
HDAC5	Astrocytomas
HIF1A	Astrocytomas
HIPK2	Astrocytomas
HOXC9	Astrocytomas
HRAS	Astrocytomas
ICAM1	Astrocytomas
IDH1	Astrocytomas
IDH2	Astrocytomas
IGFBP2	Astrocytomas
IGFBP3	Astrocytomas
IL13RA2	Astrocytomas
IL6	Astrocytomas
ILK	Astrocytomas
ITGB8	Astrocytomas
KCNA5	Astrocytomas
KDR	Astrocytomas
KIAA1549	Astrocytomas
KLF4	Astrocytomas
KRAS	Astrocytomas
LAMP1	Astrocytomas
LHX9	Astrocytomas
LOX	Astrocytomas
MAP2	Astrocytomas
MBP	Astrocytomas
MELK	Astrocytomas
MET	Astrocytomas
MGMT	Astrocytomas
MIB1	Astrocytomas
MKI67	Astrocytomas
MKNK1	Astrocytomas
MLH1	Astrocytomas
MMP2	Astrocytomas
MSH2	Astrocytomas
MSN	Astrocytomas
MTAP	Astrocytomas
MTDH	Astrocytomas
MTOR	Astrocytomas
MYC	Astrocytomas
NDRG2	Astrocytomas
NES	Astrocytomas
NF1	Astrocytomas
NFE2L2	Astrocytomas
NGFR	Astrocytomas
NOV	Astrocytomas
NPAS3	Astrocytomas
NPM1	Astrocytomas
NRAS	Astrocytomas
NTRK1	Astrocytomas
NTRK2	Astrocytomas
NTRK3	Astrocytomas
NUMB	Astrocytomas
OLIG1	Astrocytomas
OLIG2	Astrocytomas
PARK7	Astrocytomas
PARP1	Astrocytomas
PDGFRA	Astrocytomas
PEBP1	Astrocytomas
PECAM1	Astrocytomas
PGK1	Astrocytomas
PIAS3	Astrocytomas
PIK3CA	Astrocytomas
PML	Astrocytomas
POLG	Astrocytomas
PPM1D	Astrocytomas
PRND	Astrocytomas
PROM1	Astrocytomas
PROX1	Astrocytomas
PTEN	Astrocytomas
PTGS2	Astrocytomas
PTN	Astrocytomas
PTPN11	Astrocytomas
RAC1	Astrocytomas
RASL10A	Astrocytomas
RHOA	Astrocytomas
RPS6KB1	Astrocytomas
RPSA	Astrocytomas
RRAS	Astrocytomas
SDHA	Astrocytomas
SIRPA	Astrocytomas
SOCS1	Astrocytomas
SOCS3	Astrocytomas
SOX4	Astrocytomas
SPARC	Astrocytomas
SPHK1	Astrocytomas
SPP1	Astrocytomas
SRXN1	Astrocytomas
STAT3	Astrocytomas
STS	Astrocytomas
TERT	Astrocytomas
TFAM	Astrocytomas
TGFB1	Astrocytomas
TGFB1I1	Astrocytomas
TIMP3	Astrocytomas
TNC	Astrocytomas
TNKS	Astrocytomas
TNR	Astrocytomas
TOP2A	Astrocytomas
TP53	Astrocytomas
TRPV1	Astrocytomas
TSC1	Astrocytomas
TSC2	Astrocytomas
TSPO	Astrocytomas
TUBG1	Astrocytomas
VEGFA	Astrocytomas
WNT1	Astrocytomas
XRCC3	Astrocytomas
AICDA	B-cell lymphomas
ATF2	B-cell lymphomas
ATF3	B-cell lymphomas
ATF7	B-cell lymphomas
ATM	B-cell lymphomas
BBC3	B-cell lymphomas
BCAS2	B-cell lymphomas
BCL2	B-cell lymphomas
BCL2L1	B-cell lymphomas
BCL2L2	B-cell lymphomas
BCL6	B-cell lymphomas
BIK	B-cell lymphomas
BIRC2	B-cell lymphomas
BIRC3	B-cell lymphomas
CA9	B-cell lymphomas
CARD11	B-cell lymphomas
CCND1	B-cell lymphomas
CCND2	B-cell lymphomas
CCR6	B-cell lymphomas
CD19	B-cell lymphomas
CD274	B-cell lymphomas
CD79B	B-cell lymphomas
CDH1	B-cell lymphomas
CDKN2A	B-cell lymphomas
CDKN2B	B-cell lymphomas
CIP2A	B-cell lymphomas
CNR2	B-cell lymphomas
CSNK2A1	B-cell lymphomas
CSNK2A2	B-cell lymphomas
CSNK2B	B-cell lymphomas
CT45A1	B-cell lymphomas
CXCR4	B-cell lymphomas
DIABLO	B-cell lymphomas
DICER1	B-cell lymphomas
DNMT1	B-cell lymphomas
DNMT3B	B-cell lymphomas
DPP4	B-cell lymphomas
EGLN3	B-cell lymphomas
EPAS1	B-cell lymphomas
EZH2	B-cell lymphomas
FAS	B-cell lymphomas
FBXO10	B-cell lymphomas
FCER2	B-cell lymphomas
FCRL4	B-cell lymphomas
FGFR1	B-cell lymphomas
FLT1	B-cell lymphomas
FLT4	B-cell lymphomas
FOXO1	B-cell lymphomas
FOXP1	B-cell lymphomas
GCSAM	B-cell lymphomas
HACE1	B-cell lymphomas
HIF1A	B-cell lymphomas
HUWE1	B-cell lymphomas
ID3	B-cell lymphomas
IL12A	B-cell lymphomas
IL12B	B-cell lymphomas
IL2	B-cell lymphomas
IL2RA	B-cell lymphomas
IL4I1	B-cell lymphomas
IMMP2L	B-cell lymphomas
INCENP	B-cell lymphomas
IRF8	B-cell lymphomas
JAK2	B-cell lymphomas
JAM3	B-cell lymphomas
JUN	B-cell lymphomas
JUNB	B-cell lymphomas
JUND	B-cell lymphomas
KDR	B-cell lymphomas
KIT	B-cell lymphomas
KLHL6	B-cell lymphomas
LDHA	B-cell lymphomas
LITAF	B-cell lymphomas
LMO2	B-cell lymphomas
MALT1	B-cell lymphomas
MAPK1	B-cell lymphomas
MAPK3	B-cell lymphomas
MLH1	B-cell lymphomas
MNDA	B-cell lymphomas
MRE11	B-cell lymphomas
MTOR	B-cell lymphomas
MTSS1	B-cell lymphomas
MYC	B-cell lymphomas
MYD88	B-cell lymphomas
NBN	B-cell lymphomas
NCAM1	B-cell lymphomas
NCL	B-cell lymphomas
NCR3LG1	B-cell lymphomas
NECTIN2	B-cell lymphomas
NFATC1	B-cell lymphomas
NFKB1	B-cell lymphomas
NFKB2	B-cell lymphomas
NKX2-3	B-cell lymphomas
NOTCH1	B-cell lymphomas
NOTCH2	B-cell lymphomas
PAX5	B-cell lymphomas
PAX7	B-cell lymphomas
PDCD1LG2	B-cell lymphomas
PELI1	B-cell lymphomas
PIK3CD	B-cell lymphomas
PIK3R1	B-cell lymphomas
PIM1	B-cell lymphomas
PIM3	B-cell lymphomas
PMS1	B-cell lymphomas
POLM	B-cell lymphomas
PON1	B-cell lymphomas
PRDM1	B-cell lymphomas
PTPN2	B-cell lymphomas
PTPRJ	B-cell lymphomas
RAD50	B-cell lymphomas
RELA	B-cell lymphomas
RHOH	B-cell lymphomas
RUNX1T1	B-cell lymphomas
SEC31A	B-cell lymphomas
SOCS1	B-cell lymphomas
SOX11	B-cell lymphomas
SPN	B-cell lymphomas
SPRY2	B-cell lymphomas
SRC	B-cell lymphomas
ST14	B-cell lymphomas
STAT3	B-cell lymphomas
STAT6	B-cell lymphomas
STK39	B-cell lymphomas
SYK	B-cell lymphomas
TCL1A	B-cell lymphomas
TGFB1	B-cell lymphomas
TLR4	B-cell lymphomas
TNF	B-cell lymphomas
TNFAIP3	B-cell lymphomas
TNFRSF13B	B-cell lymphomas
TNFRSF8	B-cell lymphomas
TNFRSF9	B-cell lymphomas
TNFSF13	B-cell lymphomas
TNFSF9	B-cell lymphomas
TP53	B-cell lymphomas
TRAF2	B-cell lymphomas
TRAF3	B-cell lymphomas
VEGFA	B-cell lymphomas
VEGFC	B-cell lymphomas
VEGFD	B-cell lymphomas
VPREB3	B-cell lymphomas
WWOX	B-cell lymphomas
XBP1	B-cell lymphomas
XIAP	B-cell lymphomas
ZEB1	B-cell lymphomas
ABCB1	Brain tumor
ABCG2	Brain tumor
ACHE	Brain tumor
ACSS2	Brain tumor
ACYP2	Brain tumor
ADA2	Brain tumor
ADAM23	Brain tumor
ADAM9	Brain tumor
ADAMTS13	Brain tumor
ADAMTS8	Brain tumor
ADI1	Brain tumor
ADORA2A	Brain tumor
AICDA	Brain tumor
AKT1	Brain tumor
ALKBH2	Brain tumor
ANGPT2	Brain tumor
APAF1	Brain tumor
APC	Brain tumor
APOE	Brain tumor
APP	Brain tumor
AQP1	Brain tumor
AQP4	Brain tumor
ARL4D	Brain tumor
ATF4	Brain tumor
ATM	Brain tumor
AUNIP	Brain tumor
AXIN1	Brain tumor
BANF1	Brain tumor
BCAS3	Brain tumor
BDNF	Brain tumor
BHLHE40	Brain tumor
BMI1	Brain tumor
BRAF	Brain tumor
C1QBP	Brain tumor
CA9	Brain tumor
CASP14	Brain tumor
CAT	Brain tumor
CCL13	Brain tumor
CCND1	Brain tumor
CD248	Brain tumor
CD99	Brain tumor
CDA	Brain tumor
CDC7	Brain tumor
CDH1	Brain tumor
CDK9	Brain tumor
CLSPN	Brain tumor
COMT	Brain tumor
CST6	Brain tumor
CTGF	Brain tumor
CTNNB1	Brain tumor
CXCL12	Brain tumor
CXCR4	Brain tumor
CYP1A1	Brain tumor
DAG1	Brain tumor
DCK	Brain tumor
DCX	Brain tumor
DKK1	Brain tumor
DMBT1	Brain tumor
DMD	Brain tumor
DNMT1	Brain tumor
DNMT3B	Brain tumor
DRD2	Brain tumor
DTNBP1	Brain tumor
E2F1	Brain tumor
EFNA1	Brain tumor
EFNA3	Brain tumor
EFNA4	Brain tumor
EGF	Brain tumor
EGFR	Brain tumor
EIF2S1	Brain tumor
EIF4E	Brain tumor
ENC1	Brain tumor
EPHA2	Brain tumor
ERBB2	Brain tumor
ERCC1	Brain tumor
ERCC2	Brain tumor
ERCC5	Brain tumor
ESR1	Brain tumor
FAS	Brain tumor
FASLG	Brain tumor
FBXW7	Brain tumor
FGFR1	Brain tumor
FOXM1	Brain tumor
GHR	Brain tumor
GLG1	Brain tumor
GNL3	Brain tumor
GSTM1	Brain tumor
GSTP1	Brain tumor
HDAC1	Brain tumor
HFE	Brain tumor
HIF1A	Brain tumor
HMOX1	Brain tumor
HNRNPA2B1	Brain tumor
HRAS	Brain tumor
HSP90AA1	Brain tumor
HSPB11	Brain tumor
ICAM1	Brain tumor
ID2	Brain tumor
ID4	Brain tumor
IDH1	Brain tumor
IDH2	Brain tumor
IFITM3	Brain tumor
IFNA2	Brain tumor
IGF2	Brain tumor
IL10	Brain tumor
IL10RA	Brain tumor
IL10RB	Brain tumor
IL12A	Brain tumor
IL12B	Brain tumor
IL1RAPL1	Brain tumor
IL6	Brain tumor
ING5	Brain tumor
IQGAP1	Brain tumor
ITGA3	Brain tumor
JPT1	Brain tumor
KCNH5	Brain tumor
KDM1A	Brain tumor
KDR	Brain tumor
KIT	Brain tumor
KLF6	Brain tumor
KLK7	Brain tumor
L2HGDH	Brain tumor
LAMA4	Brain tumor
LAMB1	Brain tumor
LAMB2	Brain tumor
LAMC1	Brain tumor
LDHA	Brain tumor
LEP	Brain tumor
LEPR	Brain tumor
LGALS3	Brain tumor
LGR5	Brain tumor
LRP12	Brain tumor
LTBP1	Brain tumor
MAGEA3	Brain tumor
MAPK3	Brain tumor
MAPK8	Brain tumor
MAPT	Brain tumor
MATK	Brain tumor
MBP	Brain tumor
MELK	Brain tumor
MFSD2A	Brain tumor
MGMT	Brain tumor
MIF	Brain tumor
MKI67	Brain tumor
MLH3	Brain tumor
MMP14	Brain tumor
MMP9	Brain tumor
MTHFR	Brain tumor
MTRR	Brain tumor
MYC	Brain tumor
MYCN	Brain tumor
NAB2	Brain tumor
NANOG	Brain tumor
NAT2	Brain tumor
NBN	Brain tumor
NCAM1	Brain tumor
NCOA2	Brain tumor
NCOA3	Brain tumor
NDRG1	Brain tumor
NENF	Brain tumor
NES	Brain tumor
NGFR	Brain tumor
NOTCH2	Brain tumor
NPPB	Brain tumor
NR2E1	Brain tumor
NRAS	Brain tumor
OCLN	Brain tumor
PANX2	Brain tumor
PAX8	Brain tumor
PCNA	Brain tumor
PDCD1	Brain tumor
PDE4A	Brain tumor
PDGFA	Brain tumor
PDPN	Brain tumor
PELP1	Brain tumor
PFKFB4	Brain tumor
PFKP	Brain tumor
PGK1	Brain tumor
PGR	Brain tumor
PHF20L1	Brain tumor
PIAS3	Brain tumor
PIK3CA	Brain tumor
PIK3R1	Brain tumor
PLVAP	Brain tumor
PMS2	Brain tumor
POMT1	Brain tumor
POU5F1	Brain tumor
PPP2R2C	Brain tumor
PRKCI	Brain tumor
PRKN	Brain tumor
PROM1	Brain tumor
PTBP1	Brain tumor
PTEN	Brain tumor
PTPN11	Brain tumor
PTPRC	Brain tumor
RAC1	Brain tumor
RAC2	Brain tumor
RAC3	Brain tumor
RB1	Brain tumor
RBPJ	Brain tumor
REST	Brain tumor
RHBDD1	Brain tumor
RUNX3	Brain tumor
SCML2	Brain tumor
SFMBT1	Brain tumor
SFMBT2	Brain tumor
SHH	Brain tumor
SLC2A1	Brain tumor
SLC2A3	Brain tumor
SLC37A4	Brain tumor
SLC7A11	Brain tumor
SOD2	Brain tumor
SOD3	Brain tumor
SOX2	Brain tumor
SOX9	Brain tumor
SP100	Brain tumor
SPARC	Brain tumor
SPHK1	Brain tumor
SSX4	Brain tumor
STAT3	Brain tumor
STAT6	Brain tumor
SULT1A1	Brain tumor
TAC1	Brain tumor
TERT	Brain tumor
TGFBR2	Brain tumor
TJP1	Brain tumor
TK1	Brain tumor
TMEFF1	Brain tumor
TNC	Brain tumor
TNF	Brain tumor
TNFSF10	Brain tumor
TOPBP1	Brain tumor
TP53	Brain tumor
TP73	Brain tumor
TRRAP	Brain tumor
TTYH1	Brain tumor
TYROBP	Brain tumor
UBE4B	Brain tumor
VEGFA	Brain tumor
VHL	Brain tumor
XRCC1	Brain tumor
XRCC3	Brain tumor
ZBTB18	Brain tumor
ZEB1	Brain tumor
ZNF329	Brain tumor
BRAF	Craniopharyngiomas
CA9	Craniopharyngiomas
CDH1	Craniopharyngiomas
CTNNB1	Craniopharyngiomas
CXCL1	Craniopharyngiomas
CXCL8	Craniopharyngiomas
ERBB2	Craniopharyngiomas
GFRA3	Craniopharyngiomas
IGF1R	Craniopharyngiomas
IL6	Craniopharyngiomas
MCM6	Craniopharyngiomas
MGMT	Craniopharyngiomas
P2RX7	Craniopharyngiomas
RET	Craniopharyngiomas
SHH	Craniopharyngiomas
TOP2A	Craniopharyngiomas
AMH	Ependymomas
APC	Ependymomas
AQP1	Ependymomas
AQP4	Ependymomas
AURKB	Ependymomas
C11orf95	Ependymomas
CBY1	Ependymomas
CDKN2A	Ependymomas
CTNNB1	Ependymomas
DNAJC15	Ependymomas
EGFR	Ependymomas
EPB41	Ependymomas
EPB41L3	Ependymomas
FGFR1	Ependymomas
FGFR3	Ependymomas
FOXJ1	Ependymomas
GFAP	Ependymomas
INHBB	Ependymomas
L1CAM	Ependymomas
LRIG3	Ependymomas
MGMT	Ependymomas
NF2	Ependymomas
NFE2L2	Ependymomas
NGFR	Ependymomas
OLIG2	Ependymomas
PTGS2	Ependymomas
RBFOX3	Ependymomas
RELA	Ependymomas
RUNX1	Ependymomas
S1PR3	Ependymomas
SHC3	Ependymomas
SNCG	Ependymomas
SOX10	Ependymomas
TERT	Ependymomas
TET1	Ependymomas
TIMP3	Ependymomas
TPR	Ependymomas
ATP6V0A4	Gangliogliomas
ABCB1	GBM
ADAM12	GBM
AGAP2	GBM
AHSG	GBM
AKIRIN2	GBM
AKT1	GBM
ANGPT1	GBM
ANGPT2	GBM
ANGPTL3	GBM
ANXA7	GBM
APEX1	GBM
AQP1	GBM
AQP4	GBM
AQP8	GBM
ARHGAP24	GBM
ATF5	GBM
ATM	GBM
AURKA	GBM
BAG3	GBM
BCL2	GBM
BECN1	GBM
BHLHE40	GBM
BIRC5	GBM
BMI1	GBM
BRAF	GBM
CAMTA1	GBM
CCL3	GBM
CCND1	GBM
CD151	GBM
CD34	GBM
CD44	GBM
CD47	GBM
CD70	GBM
CD99	GBM
CDC20	GBM
CDC27	GBM
CDKN1B	GBM
CDKN2A	GBM
CEBPA	GBM
CENPU	GBM
CHI3L1	GBM
CITED4	GBM
CMTM1	GBM
CMTM3	GBM
COL16A1	GBM
CPEB4	GBM
CRMP1	GBM
CSF1R	GBM
CSNK2A1	GBM
CSPG4	GBM
CTTN	GBM
CXCL12	GBM
CXCR4	GBM
CYB5R2	GBM
CYP19A1	GBM
DNMT1	GBM
DNMT3B	GBM
DUSP6	GBM
DYRK1A	GBM
EGFR	GBM
EIF4EBP1	GBM
EMP3	GBM
EPHA2	GBM
EZH2	GBM
F2	GBM
F2R	GBM
FHIT	GBM
FLT3LG	GBM
FOSL1	GBM
FOXM1	GBM
FOXP3	GBM
GATA4	GBM
GHRL	GBM
GJD2	GBM
GPNMB	GBM
GRIA1	GBM
GSTP1	GBM
H3F3A	GBM
HBEGF	GBM
HIF1A	GBM
HIST1H3A	GBM
HIST1H3B	GBM
HMGA1	GBM
HOPX	GBM
HSPA8	GBM
HSPA9	GBM
IDH1	GBM
IDH2	GBM
IGF2	GBM
IGF2BP2	GBM
IGFBP2	GBM
IGFBP3	GBM
IGSF8	GBM
IL13RA2	GBM
ILK	GBM
ING1	GBM
ING4	GBM
ITGAV	GBM
ITGB8	GBM
KCNA5	GBM
KLF4	GBM
KMT2E	GBM
LEO1	GBM
LIN28A	GBM
MACF1	GBM
MAP3K21	GBM
MDM2	GBM
MET	GBM
MGMT	GBM
MIF	GBM
MLH1	GBM
MMP13	GBM
MMP2	GBM
MSH2	GBM
MSH6	GBM
MTDH	GBM
MTOR	GBM
MTSS1	GBM
MXI1	GBM
MYC	GBM
MYCN	GBM
NBN	GBM
NDRG2	GBM
NDRG4	GBM
NES	GBM
NF1	GBM
NFIA	GBM
NOP53	GBM
NPTX2	GBM
NR2E1	GBM
NT5E	GBM
NTRK1	GBM
OLIG2	GBM
PARK7	GBM
PARP1	GBM
PAX8	GBM
PDGFA	GBM
PDGFRA	GBM
PDPN	GBM
PFN1	GBM
PIK3CA	GBM
PIK3R3	GBM
PIN1	GBM
PIN4	GBM
PMS2	GBM
POLG	GBM
POU5F1	GBM
PPP1R9B	GBM
PRKAA2	GBM
PRKDC	GBM
PRLR	GBM
PROM1	GBM
PTEN	GBM
PTGS2	GBM
PTK2B	GBM
PTPN11	GBM
PTPN2	GBM
PTTG1	GBM
RAC1	GBM
RARB	GBM
RB1	GBM
REST	GBM
RICTOR	GBM
RNF112	GBM
ROMO1	GBM
RPS6	GBM
S100A4	GBM
S1PR1	GBM
S1PR2	GBM
S1PR3	GBM
S1PR5	GBM
SCG5	GBM
SDHA	GBM
SFRP1	GBM
SHH	GBM
SLC12A1	GBM
SLC25A23	GBM
SLC38A3	GBM
SLC7A11	GBM
SLC9A9	GBM
SMARCB1	GBM
SNAI2	GBM
SNCG	GBM
SOX11	GBM
SOX2	GBM
SPHK1	GBM
SPHK2	GBM
SPP1	GBM
STAT1	GBM
STAT3	GBM
STAT5B	GBM
STS	GBM
TERT	GBM
TFAM	GBM
TFRC	GBM
TGFB1	GBM
TK1	GBM
TKTL1	GBM
TLR9	GBM
TNC	GBM
TNFRSF10B	GBM
TNFRSF6B	GBM
TP53	GBM
TRIM59	GBM
TSPO	GBM
TWIST1	GBM
USP28	GBM
VAT1	GBM
VEGFA	GBM
WEE1	GBM
WNT6	GBM
WT1	GBM
WWTR1	GBM
XIAP	GBM
XRCC3	GBM
YEATS4	GBM
ABCB1	Gliomas
ABCC3	Gliomas
ABCG2	Gliomas
ACSS2	Gliomas
ACTC1	Gliomas
ACTL6A	Gliomas
ACVR1	Gliomas
ADAM17	Gliomas
ADAM22	Gliomas
ADAM8	Gliomas
ADARB1	Gliomas
ADGRE2	Gliomas
AGK	Gliomas
AHR	Gliomas
AJAP1	Gliomas
AKT1	Gliomas
AKT2	Gliomas
ALB	Gliomas
ALCAM	Gliomas
ALK	Gliomas
ALOX12	Gliomas
ALOX15	Gliomas
ALOX5	Gliomas
ANGPT2	Gliomas
ANGPTL4	Gliomas
ANXA2	Gliomas
APEX1	Gliomas
APLN	Gliomas
APLNR	Gliomas
APOE	Gliomas
AQP1	Gliomas
AQP4	Gliomas
AQP9	Gliomas
AR	Gliomas
ASH2L	Gliomas
ASMT	Gliomas
ASPM	Gliomas
ATF3	Gliomas
ATG5	Gliomas
ATM	Gliomas
ATP1B2	Gliomas
ATRX	Gliomas
AURKA	Gliomas
AURKB	Gliomas
BAK1	Gliomas
BAMBI	Gliomas
BAP1	Gliomas
BCAN	Gliomas
BCL2	Gliomas
BCL2L11	Gliomas
BDNF	Gliomas
BECN1	Gliomas
BIRC5	Gliomas
BMI1	Gliomas
BMP2	Gliomas
BMP4	Gliomas
BMPR1B	Gliomas
BNIP3L	Gliomas
BRAF	Gliomas
BSG	Gliomas
BTG2	Gliomas
CA11	Gliomas
CA8	Gliomas
CACNA2D3	Gliomas
CADM1	Gliomas
CAMKK2	Gliomas
CASP3	Gliomas
CASP8	Gliomas
CASP9	Gliomas
CBX7	Gliomas
CCK	Gliomas
CCL20	Gliomas
CCL7	Gliomas
CCNA2	Gliomas
CCNB1	Gliomas
CCND1	Gliomas
CCND2	Gliomas
CCR6	Gliomas
CD109	Gliomas
CD274	Gliomas
CD276	Gliomas
CD40	Gliomas
CD74	Gliomas
CD82	Gliomas
CDC25A	Gliomas
CDC42	Gliomas
CDH1	Gliomas
CDH11	Gliomas
CDH2	Gliomas
CDK1	Gliomas
CDK5R1	Gliomas
CDKN2A	Gliomas
CDKN2B	Gliomas
CENPE	Gliomas
CHAF1B	Gliomas
CHEK2	Gliomas
CHGA	Gliomas
CHI3L1	Gliomas
CHPF	Gliomas
CIC	Gliomas
CLCN3	Gliomas
CLIC1	Gliomas
CNR1	Gliomas
CNR2	Gliomas
CNTFR	Gliomas
CNTN4	Gliomas
COL18A1	Gliomas
COX2	Gliomas
CRABP2	Gliomas
CREB1	Gliomas
CREB3L1	Gliomas
CRYAB	Gliomas
CSF2	Gliomas
CSPG4	Gliomas
CTGF	Gliomas
CTLA4	Gliomas
CTNNB1	Gliomas
CTNNBIP1	Gliomas
CX3CR1	Gliomas
CXCL12	Gliomas
CXCL8	Gliomas
CXCR4	Gliomas
CYP1B1	Gliomas
CYR61	Gliomas
DAB1	Gliomas
DAPK1	Gliomas
DENR	Gliomas
DKK1	Gliomas
DLK1	Gliomas
DLL4	Gliomas
DMBT1	Gliomas
DNAJA3	Gliomas
DNMT3A	Gliomas
DPP4	Gliomas
DRD2	Gliomas
DVL2	Gliomas
E2F1	Gliomas
E2F7	Gliomas
EBAG9	Gliomas
ECT2	Gliomas
EDNRB	Gliomas
EFEMP1	Gliomas
EFL1	Gliomas
EFNA1	Gliomas
EGF	Gliomas
EGFR	Gliomas
EHD3	Gliomas
EIF3C	Gliomas
ELAVL1	Gliomas
EMC10	Gliomas
EMILIN3	Gliomas
EMP2	Gliomas
ENTPD1	Gliomas
EP300	Gliomas
EPAS1	Gliomas
EPB41L3	Gliomas
EPHA2	Gliomas
ERBB2	Gliomas
ERCC1	Gliomas
ERCC2	Gliomas
ERCC6	Gliomas
ERN1	Gliomas
ESM1	Gliomas
ESR1	Gliomas
ETS1	Gliomas
EZH2	Gliomas
F11R	Gliomas
F2	Gliomas
F2R	Gliomas
FABP3	Gliomas
FAS	Gliomas
FASLG	Gliomas
FAT1	Gliomas
FBXO17	Gliomas
FBXW7	Gliomas
FGF2	Gliomas
FGFR1	Gliomas
FGFR2	Gliomas
FH	Gliomas
FLT1	Gliomas
FOCAD	Gliomas
FOS	Gliomas
FOSL1	Gliomas
FOXC2	Gliomas
FOXD3	Gliomas
FOXO3	Gliomas
FOXP3	Gliomas
FRAT1	Gliomas
FUBP1	Gliomas
FUT4	Gliomas
GAB1	Gliomas
GAB2	Gliomas
GADD45G	Gliomas
GAP43	Gliomas
GAS1	Gliomas
GATA3	Gliomas
GDF15	Gliomas
GDNF	Gliomas
GEMIN2	Gliomas
GFAP	Gliomas
GFI1	Gliomas
GLI1	Gliomas
GOLPH3	Gliomas
GPC1	Gliomas
GPNMB	Gliomas
GPR26	Gliomas
GPRASP1	Gliomas
GRIA1	Gliomas
GRIA2	Gliomas
GSK3B	Gliomas
GSTM1	Gliomas
GSTP1	Gliomas
GSX2	Gliomas
GUCY1A3	Gliomas
GUCY1B3	Gliomas
H3F3A	Gliomas
HBEGF	Gliomas
HDAC1	Gliomas
HDAC2	Gliomas
HDAC3	Gliomas
HDAC9	Gliomas
HDGF	Gliomas
HEXA	Gliomas
HEXB	Gliomas
HGF	Gliomas
HIF1A	Gliomas
HIST1H3A	Gliomas
HIST1H3B	Gliomas
HIST3H3	Gliomas
HJURP	Gliomas
HK2	Gliomas
HLA-B	Gliomas
HLA-C	Gliomas
HLA-DQB1	Gliomas
HLA-DRB1	Gliomas
HMBOX1	Gliomas
HMG20B	Gliomas
HMGA1	Gliomas
HMGA2	Gliomas
HMGN5	Gliomas
HMOX1	Gliomas
HNF1A	Gliomas
HNRNPA1	Gliomas
HNRNPA2B1	Gliomas
HNRNPH1	Gliomas
HOXA9	Gliomas
HOXC10	Gliomas
HOXD9	Gliomas
IDH1	Gliomas
IDH2	Gliomas
IDH3B	Gliomas
IFI30	Gliomas
IGF1	Gliomas
IGF1R	Gliomas
IGF2BP3	Gliomas
IKBKB	Gliomas
IL10	Gliomas
IL13	Gliomas
IL13RA2	Gliomas
IL15	Gliomas
IL16	Gliomas
IL24	Gliomas
IL6	Gliomas
IL6ST	Gliomas
INA	Gliomas
ING4	Gliomas
INPP5F	Gliomas
ISCU	Gliomas
ITGA5	Gliomas
JAK2	Gliomas
JUN	Gliomas
KCNB1	Gliomas
KCNN4	Gliomas
KDM1A	Gliomas
KDR	Gliomas
KEAP1	Gliomas
KIAA1549	Gliomas
KIF14	Gliomas
KIF1B	Gliomas
KIF20A	Gliomas
KIT	Gliomas
KLF6	Gliomas
KLF8	Gliomas
KPNA2	Gliomas
KRAS	Gliomas
L1CAM	Gliomas
LACTB	Gliomas
LAMC2	Gliomas
LCN2	Gliomas
LEF1	Gliomas
LETMD1	Gliomas
LGALS1	Gliomas
LGALS3	Gliomas
LGI1	Gliomas
LGR5	Gliomas
LIG4	Gliomas
LNX1	Gliomas
LONP1	Gliomas
LOX	Gliomas
LRP6	Gliomas
LRRC4	Gliomas
MAGED1	Gliomas
MAGI3	Gliomas
MAOB	Gliomas
MAP1LC3A	Gliomas
MAPK14	Gliomas
MAPK3	Gliomas
MAPK8	Gliomas
MAPT	Gliomas
MARK4	Gliomas
MAX	Gliomas
MBD4	Gliomas
MCRS1	Gliomas
MCTS1	Gliomas
MCUB	Gliomas
MDK	Gliomas
MDM2	Gliomas
MDM4	Gliomas
MET	Gliomas
MGMT	Gliomas
MIB1	Gliomas
MIIP	Gliomas
MKI67	Gliomas
MMP14	Gliomas
MMP2	Gliomas
MMP3	Gliomas
MMP9	Gliomas
MSI1	Gliomas
MSR1	Gliomas
MST1R	Gliomas
MTDH	Gliomas
MTHFR	Gliomas
MTOR	Gliomas
MUTYH	Gliomas
MVP	Gliomas
MYB	Gliomas
MYC	Gliomas
NANOG	Gliomas
NCAPG	Gliomas
NCOA3	Gliomas
NCOR1	Gliomas
NCOR2	Gliomas
NCR3LG1	Gliomas
NDRG2	Gliomas
NDRG4	Gliomas
NDUFA13	Gliomas
NEDD4L	Gliomas
NEK1	Gliomas
NEK2	Gliomas
NEO1	Gliomas
NES	Gliomas
NEU3	Gliomas
NF1	Gliomas
NFE2L2	Gliomas
NFKB1	Gliomas
NFYC	Gliomas
NGF	Gliomas
NGFR	Gliomas
NKIRAS1	Gliomas
NLGN3	Gliomas
NME1	Gliomas
NOS2	Gliomas
NOTCH1	Gliomas
NOTCH2	Gliomas
NPRL2	Gliomas
NR2E1	Gliomas
NRG1	Gliomas
NRP2	Gliomas
NT5E	Gliomas
NTRK1	Gliomas
NUMBL	Gliomas
OLIG2	Gliomas
OSM	Gliomas
OTUB1	Gliomas
P2RX7	Gliomas
P4HA1	Gliomas
P4HB	Gliomas
PADI2	Gliomas
PARP1	Gliomas
PAX6	Gliomas
PBK	Gliomas
PCDHGA11	Gliomas
PCSK6	Gliomas
PDCD1	Gliomas
PDCD4	Gliomas
PDCD5	Gliomas
PDCD6IP	Gliomas
PDGFA	Gliomas
PDGFB	Gliomas
PDGFRA	Gliomas
PDGFRB	Gliomas
PDIA3	Gliomas
PDLIM4	Gliomas
PDPN	Gliomas
PEBP1	Gliomas
PEBP4	Gliomas
PECAM1	Gliomas
PER1	Gliomas
PER2	Gliomas
PHOX2B	Gliomas
PIK3CB	Gliomas
PIN1	Gliomas
PINX1	Gliomas
PIWIL1	Gliomas
PKM	Gliomas
PLAUR	Gliomas
PLD2	Gliomas
PLK1	Gliomas
PLP2	Gliomas
PLXDC1	Gliomas
PLXNB2	Gliomas
PNOC	Gliomas
POLE	Gliomas
POLK	Gliomas
POU5F1	Gliomas
PPM1D	Gliomas
PPME1	Gliomas
PPP1R13L	Gliomas
PPP3CC	Gliomas
PRAF2	Gliomas
PRDM2	Gliomas
PRKD2	Gliomas
PRMT5	Gliomas
PROM1	Gliomas
PROX1	Gliomas
PTEN	Gliomas
PTGER2	Gliomas
PTGES	Gliomas
PTGES2	Gliomas
PTGES3	Gliomas
PTGS1	Gliomas
PTGS2	Gliomas
PTK2	Gliomas
PTN	Gliomas
PTP4A3	Gliomas
PTPN11	Gliomas
PTPRD	Gliomas
PTX3	Gliomas
PVR	Gliomas
RAB27A	Gliomas
RAB38	Gliomas
RAB43	Gliomas
RAC2	Gliomas
RALB	Gliomas
RASL10A	Gliomas
RASSF10	Gliomas
RASSF2	Gliomas
RB1	Gliomas
RBL2	Gliomas
RBM5	Gliomas
RBP1	Gliomas
RBPJ	Gliomas
RCOR1	Gliomas
RDX	Gliomas
RECQL	Gliomas
REG4	Gliomas
RELA	Gliomas
REST	Gliomas
RET	Gliomas
REV3L	Gliomas
RFX1	Gliomas
RICTOR	Gliomas
ROS1	Gliomas
RTEL1	Gliomas
RWDD3	Gliomas
S100A13	Gliomas
SAPCD2	Gliomas
SDHA	Gliomas
SDHAF2	Gliomas
SDHB	Gliomas
SDHC	Gliomas
SDHD	Gliomas
SEMA3G	Gliomas
SERPINA1	Gliomas
SERPINE1	Gliomas
SETD2	Gliomas
SFRP1	Gliomas
SH3GL3	Gliomas
SHCBP1	Gliomas
SHH	Gliomas
SIRT2	Gliomas
SLC11A1	Gliomas
SLC16A1	Gliomas
SLC16A4	Gliomas
SLC22A17	Gliomas
SLC3A2	Gliomas
SLC5A8	Gliomas
SLC7A11	Gliomas
SLC7A5	Gliomas
SLC9A3R1	Gliomas
SLIT2	Gliomas
SLIT3	Gliomas
SMAD1	Gliomas
SMO	Gliomas
SMURF1	Gliomas
SNAI2	Gliomas
SND1	Gliomas
SOCS3	Gliomas
SOX10	Gliomas
SOX2	Gliomas
SOX6	Gliomas
SOX9	Gliomas
SP1	Gliomas
SP3	Gliomas
SPARCL1	Gliomas
SPDYA	Gliomas
SPINT2	Gliomas
SPON1	Gliomas
SPP1	Gliomas
SPRY2	Gliomas
SQSTM1	Gliomas
SRC	Gliomas
SST	Gliomas
SSTR2	Gliomas
SSTR3	Gliomas
STAT3	Gliomas
STIP1	Gliomas
STMN1	Gliomas
SUZ12	Gliomas
2007-09-01	Gliomas
TACSTD2	Gliomas
TAX1BP3	Gliomas
TCF3	Gliomas
TELO2	Gliomas
TERF1	Gliomas
TERT	Gliomas
TET1	Gliomas
TET2	Gliomas
TGFB1	Gliomas
TGFB2	Gliomas
THBS1	Gliomas
THY1	Gliomas
TIGAR	Gliomas
TIMD4	Gliomas
TIMP3	Gliomas
TK1	Gliomas
TLR9	Gliomas
TM4SF1	Gliomas
TNC	Gliomas
TNFRSF10B	Gliomas
TNFRSF11A	Gliomas
TNFRSF12A	Gliomas
TNFRSF19	Gliomas
TNFRSF9	Gliomas
TNFSF10	Gliomas
TNFSF12	Gliomas
TOP2A	Gliomas
TP53	Gliomas
TPM3	Gliomas
TRAF1	Gliomas
TRAF2	Gliomas
TRAF6	Gliomas
TRIM11	Gliomas
TRIM14	Gliomas
TRIM24	Gliomas
TRIM3	Gliomas
TWIST1	Gliomas
UCHL1	Gliomas
VCAN	Gliomas
VEGFA	Gliomas
VEGFC	Gliomas
VHL	Gliomas
VTCN1	Gliomas
WASL	Gliomas
WNK2	Gliomas
WNT1	Gliomas
WNT2	Gliomas
WNT5A	Gliomas
WRN	Gliomas
WT1	Gliomas
WWOX	Gliomas
XAF1	Gliomas
XBP1	Gliomas
XRCC1	Gliomas
XRCC3	Gliomas
XRCC4	Gliomas
YAP1	Gliomas
YES1	Gliomas
ZAR1	Gliomas
ZEB1	Gliomas
ADAM9	LGG
BIRC5	LGG
BRAF	LGG
CNR1	LGG
DNMT1	LGG
FGFR3	LGG
G6PD	LGG
HLA-G	LGG
IDH1	LGG
IDH2	LGG
IGF1	LGG
IL1RAP	LGG
MGMT	LGG
MYBL1	LGG
NF1	LGG
NFKBIA	LGG
NTRK1	LGG
NTRK2	LGG
PDCD1	LGG
PTEN	LGG
RINT1	LGG
SH3GL1	LGG
TNFRSF12A	LGG
TP53	LGG
VTN	LGG
ABCB1	Lymphomas
ABCC1	Lymphomas
ABCC2	Lymphomas
ABCG2	Lymphomas
ADPRH	Lymphomas
AGA	Lymphomas
AICDA	Lymphomas
AKT1	Lymphomas
ALK	Lymphomas
APAF1	Lymphomas
ATF2	Lymphomas
ATF3	Lymphomas
ATF7	Lymphomas
ATM	Lymphomas
ATMIN	Lymphomas
ATR	Lymphomas
AURKA	Lymphomas
BAD	Lymphomas
BAX	Lymphomas
BBC3	Lymphomas
BCAS2	Lymphomas
BCL10	Lymphomas
BCL11B	Lymphomas
BCL2	Lymphomas
BCL2L1	Lymphomas
BCL2L2	Lymphomas
BCL3	Lymphomas
BCL6	Lymphomas
BCOR	Lymphomas
BECN1	Lymphomas
BIK	Lymphomas
BIRC2	Lymphomas
BIRC3	Lymphomas
BIRC5	Lymphomas
BLNK	Lymphomas
BNIP3	Lymphomas
BRAF	Lymphomas
BRD2	Lymphomas
CA9	Lymphomas
CADM1	Lymphomas
CARD11	Lymphomas
CCL17	Lymphomas
CCND1	Lymphomas
CCND2	Lymphomas
CCND3	Lymphomas
CCR4	Lymphomas
CCR5	Lymphomas
CCR6	Lymphomas
CCR9	Lymphomas
CD19	Lymphomas
CD27	Lymphomas
CD274	Lymphomas
CD28	Lymphomas
CD33	Lymphomas
CD3G	Lymphomas
CD40	Lymphomas
CD44	Lymphomas
CD74	Lymphomas
CD79B	Lymphomas
CDC25A	Lymphomas
CDC42	Lymphomas
CDH1	Lymphomas
CDH2	Lymphomas
CDK6	Lymphomas
CDK7	Lymphomas
CDKN1A	Lymphomas
CDKN1B	Lymphomas
CDKN1C	Lymphomas
CDKN2A	Lymphomas
CDKN2B	Lymphomas
CDKN2C	Lymphomas
CEBPB	Lymphomas
CHD2	Lymphomas
CHEK2	Lymphomas
CIITA	Lymphomas
CIP2A	Lymphomas
CNR2	Lymphomas
CORO1C	Lymphomas
CSNK2A1	Lymphomas
CSNK2A2	Lymphomas
CSNK2B	Lymphomas
CT45A1	Lymphomas
CTLA4	Lymphomas
CTNNB1	Lymphomas
CXCL11	Lymphomas
CXCL12	Lymphomas
CXCL13	Lymphomas
CXCL8	Lymphomas
CXCR3	Lymphomas
CXCR4	Lymphomas
CXCR5	Lymphomas
CYB5B	Lymphomas
DAPK1	Lymphomas
DIABLO	Lymphomas
DICER1	Lymphomas
DNMT1	Lymphomas
DNMT3B	Lymphomas
DPP4	Lymphomas
DPYD	Lymphomas
DUSP22	Lymphomas
DYNLL1	Lymphomas
E2F1	Lymphomas
EDNRB	Lymphomas
EFNB1	Lymphomas
EGF	Lymphomas
EGLN3	Lymphomas
ELAVL1	Lymphomas
EPAS1	Lymphomas
EPHA7	Lymphomas
ESPL1	Lymphomas
EVI5	Lymphomas
EZH1	Lymphomas
EZH2	Lymphomas
FADD	Lymphomas
FAS	Lymphomas
FASLG	Lymphomas
FBXO10	Lymphomas
FBXW7	Lymphomas
FCER2	Lymphomas
FCRL4	Lymphomas
FGFR1	Lymphomas
FIZ1	Lymphomas
FLT1	Lymphomas
FLT4	Lymphomas
FOXO1	Lymphomas
FOXO3	Lymphomas
FOXP1	Lymphomas
FYN	Lymphomas
GATA3	Lymphomas
GCSAM	Lymphomas
GFI1B	Lymphomas
GJA1	Lymphomas
GSK3B	Lymphomas
GZMM	Lymphomas
H2AFX	Lymphomas
HACE1	Lymphomas
HIC1	Lymphomas
HIF1A	Lymphomas
HIPK2	Lymphomas
HLA-G	Lymphomas
HNF1A	Lymphomas
HRK	Lymphomas
HUWE1	Lymphomas
ICAM1	Lymphomas
ICOS	Lymphomas
ID2	Lymphomas
ID3	Lymphomas
IDH2	Lymphomas
IER3	Lymphomas
IGF2BP3	Lymphomas
IKZF1	Lymphomas
IL10	Lymphomas
IL12A	Lymphomas
IL12B	Lymphomas
IL17A	Lymphomas
IL18	Lymphomas
IL1B	Lymphomas
IL2	Lymphomas
IL22RA1	Lymphomas
IL2RA	Lymphomas
IL4	Lymphomas
IL4I1	Lymphomas
IL5	Lymphomas
IL6	Lymphomas
IL7	Lymphomas
IL7R	Lymphomas
IL9R	Lymphomas
IMMP2L	Lymphomas
INCENP	Lymphomas
IRF3	Lymphomas
IRF4	Lymphomas
IRF5	Lymphomas
IRF7	Lymphomas
IRF8	Lymphomas
ITGAE	Lymphomas
ITK	Lymphomas
JAK2	Lymphomas
JAK3	Lymphomas
JAM3	Lymphomas
JUN	Lymphomas
JUNB	Lymphomas
JUND	Lymphomas
KCNK18	Lymphomas
KDM6A	Lymphomas
KDR	Lymphomas
KIR3DL2	Lymphomas
KIT	Lymphomas
KLF4	Lymphomas
KLHL6	Lymphomas
KLRC1	Lymphomas
KLRD1	Lymphomas
KLRK1	Lymphomas
KMT2D	Lymphomas
KRAS	Lymphomas
LDHA	Lymphomas
LEF1	Lymphomas
LEP	Lymphomas
LGALS1	Lymphomas
LIG4	Lymphomas
LITAF	Lymphomas
LMO2	Lymphomas
LRPAP1	Lymphomas
LYN	Lymphomas
MAF	Lymphomas
MALT1	Lymphomas
MAP3K14	Lymphomas
MAPK1	Lymphomas
MAPK3	Lymphomas
MCL1	Lymphomas
MCM3	Lymphomas
MCM7	Lymphomas
MDM2	Lymphomas
MDM4	Lymphomas
MEF2B	Lymphomas
MGMT	Lymphomas
MKI67	Lymphomas
MLH1	Lymphomas
MME	Lymphomas
MMP2	Lymphomas
MMP9	Lymphomas
MNDA	Lymphomas
MRE11	Lymphomas
MSH2	Lymphomas
MTOR	Lymphomas
MTSS1	Lymphomas
MYB	Lymphomas
MYC	Lymphomas
MYCN	Lymphomas
MYD88	Lymphomas
NAMPT	Lymphomas
NAPRT	Lymphomas
NAPSA	Lymphomas
NBN	Lymphomas
NCAM1	Lymphomas
NCL	Lymphomas
NCR3LG1	Lymphomas
NECTIN2	Lymphomas
NFATC1	Lymphomas
NFE2L1	Lymphomas
NFE2L2	Lymphomas
NFKB1	Lymphomas
NFKB2	Lymphomas
NKX2-3	Lymphomas
NME1	Lymphomas
NOTCH1	Lymphomas
NOTCH2	Lymphomas
NPM1	Lymphomas
NR4A1	Lymphomas
NR4A3	Lymphomas
NRAS	Lymphomas
NRP1	Lymphomas
NTRK1	Lymphomas
OGG1	Lymphomas
PAG1	Lymphomas
PAK1	Lymphomas
PAK2	Lymphomas
PATZ1	Lymphomas
PAX5	Lymphomas
PAX7	Lymphomas
PBK	Lymphomas
PCBP1	Lymphomas
PDCD1	Lymphomas
PDCD1LG2	Lymphomas
PDCD2	Lymphomas
PDE4B	Lymphomas
PDGFRA	Lymphomas
PELI1	Lymphomas
PIK3CA	Lymphomas
PIK3CD	Lymphomas
PIK3R1	Lymphomas
PIK3R5	Lymphomas
PIM1	Lymphomas
PIM3	Lymphomas
PIN1	Lymphomas
PKNOX1	Lymphomas
PLCG1	Lymphomas
PLCG2	Lymphomas
PLK1	Lymphomas
PMS1	Lymphomas
POLE	Lymphomas
POLM	Lymphomas
PON1	Lymphomas
PPP1R15A	Lymphomas
PPP4R1	Lymphomas
PRDM1	Lymphomas
PRMT5	Lymphomas
PTEN	Lymphomas
PTGS2	Lymphomas
PTK6	Lymphomas
PTPN2	Lymphomas
PTPN6	Lymphomas
PTPRC	Lymphomas
PTPRJ	Lymphomas
RAD50	Lymphomas
RAG2	Lymphomas
RASSF5	Lymphomas
RB1	Lymphomas
RELA	Lymphomas
RHOA	Lymphomas
RHOH	Lymphomas
ROR1	Lymphomas
RPRM	Lymphomas
RPS6KB1	Lymphomas
RUNX1T1	Lymphomas
SATB1	Lymphomas
SEC31A	Lymphomas
SELPLG	Lymphomas
SERPINA9	Lymphomas
SIRT1	Lymphomas
SIRT7	Lymphomas
SKP2	Lymphomas
SLC16A1	Lymphomas
SMO	Lymphomas
SOCS1	Lymphomas
SOX11	Lymphomas
SOX30	Lymphomas
SPN	Lymphomas
SPP1	Lymphomas
SPRY2	Lymphomas
SRC	Lymphomas
ST14	Lymphomas
ST6GAL1	Lymphomas
STAT3	Lymphomas
STAT5A	Lymphomas
STAT5B	Lymphomas
STAT6	Lymphomas
STK11	Lymphomas
STK39	Lymphomas
STX11	Lymphomas
SYK	Lymphomas
TBX21	Lymphomas
TCF3	Lymphomas
TCL1A	Lymphomas
TERT	Lymphomas
TET2	Lymphomas
TGFB1	Lymphomas
TGFBR1	Lymphomas
TGFBR2	Lymphomas
TGFBR3	Lymphomas
TIMP1	Lymphomas
TIMP2	Lymphomas
TLR4	Lymphomas
TNF	Lymphomas
TNFAIP3	Lymphomas
TNFRSF13B	Lymphomas
TNFRSF14	Lymphomas
TNFRSF17	Lymphomas
TNFRSF8	Lymphomas
TNFRSF9	Lymphomas
TNFSF10	Lymphomas
TNFSF13	Lymphomas
TNFSF13B	Lymphomas
TNFSF9	Lymphomas
TP53	Lymphomas
TP63	Lymphomas
TP73	Lymphomas
TPT1	Lymphomas
TRAF2	Lymphomas
TRAF3	Lymphomas
TTK	Lymphomas
TYMP	Lymphomas
UBE3A	Lymphomas
UCHL1	Lymphomas
ULBP1	Lymphomas
VCAM1	Lymphomas
VEGFA	Lymphomas
VEGFC	Lymphomas
VEGFD	Lymphomas
VPREB3	Lymphomas
WT1	Lymphomas
WWOX	Lymphomas
XBP1	Lymphomas
XIAP	Lymphomas
XRCC4	Lymphomas
YY1	Lymphomas
ZBTB16	Lymphomas
ZBTB17	Lymphomas
ZEB1	Lymphomas
ZMYM2	Lymphomas
ABCG2	Medulloblastomas
ADAM8	Medulloblastomas
ADCYAP1	Medulloblastomas
AHR	Medulloblastomas
AKT1	Medulloblastomas
ALK	Medulloblastomas
AMH	Medulloblastomas
APC	Medulloblastomas
ARHGAP36	Medulloblastomas
ARL13B	Medulloblastomas
ARRB1	Medulloblastomas
ASPM	Medulloblastomas
ATG16L1	Medulloblastomas
ATOH1	Medulloblastomas
ATP1A1	Medulloblastomas
ATP1A3	Medulloblastomas
ATP1B1	Medulloblastomas
ATR	Medulloblastomas
AURKA	Medulloblastomas
AURKB	Medulloblastomas
AXIN1	Medulloblastomas
AXIN2	Medulloblastomas
BAG3	Medulloblastomas
BARHL1	Medulloblastomas
BATF2	Medulloblastomas
BAX	Medulloblastomas
BCL2	Medulloblastomas
BCL2L1	Medulloblastomas
BDNF	Medulloblastomas
BIRC5	Medulloblastomas
BMI1	Medulloblastomas
BMP7	Medulloblastomas
BOC	Medulloblastomas
BRCA1	Medulloblastomas
BRCA2	Medulloblastomas
BRD4	Medulloblastomas
BSG	Medulloblastomas
BTG2	Medulloblastomas
C3AR1	Medulloblastomas
CA12	Medulloblastomas
CA2	Medulloblastomas
CA9	Medulloblastomas
CASP8	Medulloblastomas
CCM2	Medulloblastomas
CCNB1	Medulloblastomas
CCND1	Medulloblastomas
CCND2	Medulloblastomas
CD164	Medulloblastomas
CD1D	Medulloblastomas
CDCA7L	Medulloblastomas
CDK16	Medulloblastomas
CDK20	Medulloblastomas
CDK4	Medulloblastomas
CDK6	Medulloblastomas
CDKN1B	Medulloblastomas
CDKN2A	Medulloblastomas
CDKN2C	Medulloblastomas
CHD7	Medulloblastomas
CHEK1	Medulloblastomas
CIC	Medulloblastomas
CIT	Medulloblastomas
CNBP	Medulloblastomas
COL1A2	Medulloblastomas
COMMD3-BMI1	Medulloblastomas
CRABP2	Medulloblastomas
CREBBP	Medulloblastomas
CREBZF	Medulloblastomas
CRMP1	Medulloblastomas
CTNNB1	Medulloblastomas
CTNNBIP1	Medulloblastomas
CUX1	Medulloblastomas
CXCL3	Medulloblastomas
CXCR4	Medulloblastomas
DAB2IP	Medulloblastomas
DAG1	Medulloblastomas
DKK1	Medulloblastomas
DLL1	Medulloblastomas
DNAJC15	Medulloblastomas
DNMT1	Medulloblastomas
DNMT3A	Medulloblastomas
DNMT3B	Medulloblastomas
EEF1D	Medulloblastomas
EFNA5	Medulloblastomas
EFNB1	Medulloblastomas
EGFR	Medulloblastomas
EHMT2	Medulloblastomas
EIF2A	Medulloblastomas
EIF2AK3	Medulloblastomas
EIF4E	Medulloblastomas
EPAS1	Medulloblastomas
EPHA4	Medulloblastomas
EPHA7	Medulloblastomas
EPHB1	Medulloblastomas
EPHB2	Medulloblastomas
EPHX1	Medulloblastomas
ERAS	Medulloblastomas
ERBB2	Medulloblastomas
ERBB4	Medulloblastomas
ESR2	Medulloblastomas
EZH2	Medulloblastomas
EZR	Medulloblastomas
FAT1	Medulloblastomas
FBXL17	Medulloblastomas
FBXW7	Medulloblastomas
FGF6	Medulloblastomas
FGFR2	Medulloblastomas
FGFR3	Medulloblastomas
FOLR1	Medulloblastomas
FOXG1	Medulloblastomas
FOXM1	Medulloblastomas
FOXO1	Medulloblastomas
FRZB	Medulloblastomas
FSTL5	Medulloblastomas
FUT4	Medulloblastomas
FZD2	Medulloblastomas
GADD45A	Medulloblastomas
GAP43	Medulloblastomas
GFI1	Medulloblastomas
GFI1B	Medulloblastomas
GLI1	Medulloblastomas
GLI2	Medulloblastomas
GLI3	Medulloblastomas
GNAS	Medulloblastomas
GPR137	Medulloblastomas
GPR37L1	Medulloblastomas
GRK5	Medulloblastomas
GRK6	Medulloblastomas
GRM4	Medulloblastomas
GRPR	Medulloblastomas
GSK3B	Medulloblastomas
GSTM1	Medulloblastomas
GSTP1	Medulloblastomas
HAND1	Medulloblastomas
HDAC1	Medulloblastomas
HDAC2	Medulloblastomas
HES1	Medulloblastomas
HGF	Medulloblastomas
HHIP	Medulloblastomas
HIC1	Medulloblastomas
HIF1A	Medulloblastomas
HIST1H3A	Medulloblastomas
HMGA1	Medulloblastomas
HMOX1	Medulloblastomas
HPSE	Medulloblastomas
HUWE1	Medulloblastomas
ID3	Medulloblastomas
IFNG	Medulloblastomas
IGF1	Medulloblastomas
IGF1R	Medulloblastomas
IL17A	Medulloblastomas
INHBB	Medulloblastomas
INPP5E	Medulloblastomas
ISG15	Medulloblastomas
ITGA9	Medulloblastomas
ITGB1	Medulloblastomas
JAG1	Medulloblastomas
JAG2	Medulloblastomas
JAK2	Medulloblastomas
JUP	Medulloblastomas
KCNA1	Medulloblastomas
KCNK3	Medulloblastomas
KCNK9	Medulloblastomas
KCTD11	Medulloblastomas
KCTD21	Medulloblastomas
KCTD6	Medulloblastomas
KDM1A	Medulloblastomas
KDM6A	Medulloblastomas
KDR	Medulloblastomas
KHDRBS3	Medulloblastomas
KIF14	Medulloblastomas
KIF1B	Medulloblastomas
KIF3A	Medulloblastomas
KIT	Medulloblastomas
KLF4	Medulloblastomas
KMT2D	Medulloblastomas
L1TD1	Medulloblastomas
LASP1	Medulloblastomas
[truncated: 577 more rows]
