# Supplementary material for: Online database for brain cancer-implicated genes: exploring the subtype-specific mechanisms of brain cancer
Source: BMC Genomics. 2021 Jun 18;22:458. doi: 10.1186/s12864-021-07793-x (PMC8214279; doi:10.1186/s12864-021-07793-x)
Supplement: Supplementary file 4 — Additional file 4: Table S3. Gene prioritization results for all the 1394 genes with less than 20 evidentiary mentions in the literature. [file 12864_2021_7793_MOESM4_ESM.xlsx]

## Sheet: TableS3_GeneRank
Rank	GeneSymbol	GeneId	GO: Molecular Function Score	GO: Molecular Function pValue	GO: Biological Process Score	GO: Biological Process pValue	GO: Cellular Component Score	GO: Cellular Component pValue	Human Phenotype Score	Human Phenotype pValue	Domain Score	Domain pValue	Pathway Score	Pathway pValue	Pubmed Score	Pubmed pValue	Interaction Score	Interaction pValue	Transcription Factor Binding Site Score	Transcription Factor Binding Site pValue	Gene Family Score	Gene Family pValue	Coexpression Score	Coexpression pValue	Disease Score	Disease pValue	Average Score	Overall pValue
1	ERBB2	2064	0.999914	0.00406662	1	0.0702943	0.972767	0.00329202	1	0.028079	0.999999	0.000774593	1	0.00464756	1	0.0445391	0.873099	0.134586	0	0.5	0.814719	0.000193648	1	0.00522851	1	0.0232378	0.898954	3.55604e-07
2	ERBB4	2066	0.99739	0.0102634	1	0.0702943	0.987512	0.00174284	1	0.028079	0.999999	0.000774593	1	0.00464756	1	0.0445391	0.873099	0.134586	0	0.5	0.814719	0.000193648	0.999198	0.0203331	1	0.0232378	0.900044	6.97547e-07
3	SDHA	6389	0.991852	0.0156855	1	0.0702943	0.999981	1e-06	1	0.028079	0	0.505616	0.999321	0.00852053	1	0.0445391	0.873099	0.134586	0	0.5	0.814719	0.000193648	0.99934	0.0193648	1	0.0236251	0.817496	7.02098e-07
4	SDHD	6392	0.999538	0.00677769	1	0.0702943	0.999981	1e-06	1	0.028079	0	0.505616	0.998154	0.00948877	1	0.0445391	0.785041	0.148335	0	0.5	0.814719	0.000193648	0.988026	0.0406662	1	0.0232378	0.812982	7.28676e-07
5	SDHC	6391	0.991852	0.0156855	1	0.0712626	0.999981	1e-06	1	0.028079	0	0.505616	0.999543	0.00813323	1	0.0445391	0.862497	0.137103	0	0.5	0.814719	0.000193648	0.998474	0.0230442	1	0.0232378	0.816962	7.44244e-07
6	BAX	581	0.999973	0.00174284	1	0.0702943	0.925191	0.00890782	1	0.028079	0.999936	0.000968242	1	0.00464756	1	0.0445391	0.873099	0.134586	0	0.5	0.647285	0.000968242	1	0.00522851	1	0.0232378	0.881037	7.98782e-07
7	BCL2L1	598	0.999994	0.00116189	1	0.0702943	0.968983	0.00348567	-1	0	1	0.000774593	1	0.00464756	1	0.0445391	0.873099	0.134586	0	0.5	0.647285	0.000968242	1	0.00522851	1	0.0232378	0.874207	8.11447e-07
8	HSPA8	3312	0.995656	0.0123935	1	0.0702943	0.99987	1e-06	-1	0	0	0.505616	0.998924	0.00890782	1	0.0445391	0.873099	0.134586	0	0.5	0.739925	0.000774593	0.999933	0.0106507	1	0.0236251	0.794278	1.73488e-06
9	APC	324	0.999917	0.00387297	1	0.0702943	0.999854	1e-06	1	0.028079	0	0.505616	1	0.00464756	1	0.0445391	0.873099	0.134586	0	0.5	0	0.501936	1	0.00522851	1	0.0232378	0.749985	4.36401e-06
10	SRC	6714	1	0.000774593	1	0.0702943	0.998677	0.000193648	1	0.028079	0.869852	0.00464756	1	0.00464756	1	0.0445391	0.873099	0.134586	0	0.5	0	0.501936	0.999623	0.0168474	1	0.0232378	0.827596	4.60959e-06
11	CCND2	894	0.992039	0.0152982	1	0.0702943	0.89334	0.0129744	0.999815	0.0356313	0.976218	0.00271108	1	0.00464756	1	0.0445391	0.873099	0.134586	0	0.5	0.549954	0.00193648	1	0.00522851	1	0.0232378	0.868938	4.91195e-06
12	BAK1	578	0.997597	0.00987607	1	0.0702943	0.823304	0.0211077	-1	0	0.999936	0.000968242	0.994996	0.0116189	1	0.0445391	0.872667	0.134586	-1	0	0.647285	0.000968242	0.999955	0.0100697	0.999993	0.0267235	0.946658	5.3921e-06
13	MCL1	4170	0.996554	0.0106507	1	0.0702943	0.823304	0.0211077	-1	0	0.999936	0.000968242	0.998553	0.00910147	1	0.0445391	0.873099	0.134586	0	0.5	0.647285	0.000968242	1	0.00522851	1	0.0232378	0.860738	6.03536e-06
14	TCF3	6929	0.999985	0.00154919	1	0.0702943	0.832135	0.0203331	1	0.028079	0.638557	0.0063904	0.961915	0.0185902	1	0.0445391	0.873099	0.134586	0	0.5	0.371771	0.00213013	0.999987	0.00793958	1	0.0232378	0.831981	6.43201e-06
15	MAX	4149	0.994421	0.0135554	1	0.0702943	0.9815	0.00290473	1	0.028079	0.660816	0.0063904	0.999997	0.00503486	1	0.0445391	0.873099	0.134586	0	0.5	0.371771	0.00213013	0.998085	0.024787	1	0.0232378	0.846869	6.57491e-06
16	STAT1	6772	1	0.000774593	1	0.0702943	0.918099	0.010457	1	0.028079	1	0.000774593	1	0.00464756	1	0.0445391	0.873099	0.134586	0	0.5	0	0.501936	1	0.00522851	1	0.0232378	0.826509	6.93553e-06
17	TGFBR1	7046	0.999982	0.00154919	1	0.0702943	0.99842	0.000193648	1	0.028079	0.136388	0.0112316	0.999995	0.00503486	1	0.0445391	0.873099	0.134586	0	0.5	0	0.501936	0.999953	0.0100697	1	0.0232378	0.780642	7.25555e-06
18	MMP2	4313	0.829152	0.0569326	1	0.0702943	0.241709	0.0853989	1	0.028079	1	0.000774593	1	0.00464756	1	0.0445391	0.873098	0.134586	0	0.5	0.575247	0.000968242	0.999999	0.0056158	1	0.0232378	0.810628	7.56172e-06
19	IGF1R	3480	0.999092	0.00755229	1	0.0702943	0.989899	0.00174284	0.999995	0.0305964	0.999994	0.000774593	1	0.00464756	1	0.0445391	0.873099	0.134586	0	0.5	0	0.501936	1	0.00522851	1	0.0232378	0.832454	8.69667e-06
20	MAPK1	5594	0.999918	0.00387297	1	0.0702943	0.999756	0.000193648	1	0.028079	0.136519	0.0112316	1	0.00464756	1	0.0445391	0.873099	0.134586	0	0.5	0	0.501936	0.99995	0.010457	1	0.0232378	0.780765	1.02512e-05
21	CCND3	896	0.992039	0.0152982	1	0.0702943	0.43232	0.0640976	-1	0	0.976218	0.00271108	1	0.00464756	1	0.0445391	0.873099	0.134586	-1	0	0.549954	0.00193648	1	0.00522851	0.999999	0.0249806	0.896633	1.05225e-05
22	GSK3B	2932	0.999999	0.000968242	1	0.0702943	0.997198	0.000774593	-1	0	0.136388	0.0112316	1	0.00464756	1	0.0445391	0.873099	0.134586	0	0.5	-1	0	0.999974	0.00890782	1	0.0232378	0.83665	1.16981e-05
23	EPAS1	2034	0.951189	0.0342758	1	0.0702943	0.684419	0.0466692	0.622604	0.0542215	0.99997	0.000968242	0.999825	0.00677769	1	0.0445391	0.873099	0.134586	0	0.5	0.371771	0.00213013	0.999994	0.00697134	1	0.0232378	0.81837	1.19158e-05
24	CCNB1	891	0.999452	0.00677769	1	0.0702943	0.745016	0.0437645	-1	0	0.858153	0.00464756	0.999999	0.00503486	1	0.0445391	0.873099	0.134586	0	0.5	0.549954	0.00193648	1	0.00522851	1	0.0234314	0.838279	1.32396e-05
25	NCOA2	10499	0.999938	0.00290473	1	0.0702943	0.960424	0.00522851	-1	0	0.41735	0.00658404	0.99893	0.00890782	1	0.0445391	0.873099	0.134586	0	0.5	0.371771	0.00213013	0.990641	0.0369868	1	0.0236251	0.815725	1.32758e-05
26	JAK2	3717	0.99996	0.00232378	1	0.0702943	0.975026	0.00309837	1	0.028079	0.869852	0.00464756	1	0.00464756	1	0.0445391	0.873099	0.134586	0	0.5	0	0.501936	0.999997	0.00619675	1	0.0232378	0.825639	1.43583e-05
27	VEGFC	7424	0.949497	0.0346631	1	0.0702943	0.416748	0.0654531	0.9863	0.0443455	0.997886	0.00213013	0.999986	0.0056158	1	0.0445391	0.205326	0.204105	0	0.5	0.784895	0.000580945	0.999296	0.0193648	1	0.0232378	0.804394	1.68845e-05
28	MAP3K1	4214	0.999197	0.00735864	1	0.0702943	0	0.554802	1	0.028079	0.136388	0.0112316	1	0.00464756	1	0.0445391	0.873099	0.134586	-1	0	0.575247	0.000968242	0.999921	0.0118125	0.999989	0.0274981	0.813101	1.84095e-05
29	STAT6	6778	0.992967	0.01433	1	0.0702943	0.968549	0.00348567	1	0.028079	1	0.000774593	0.999971	0.00619675	1	0.0445391	0.873099	0.134586	0	0.5	0	0.501936	0.999987	0.00793958	1	0.0232378	0.830418	1.8747e-05
30	CCNA2	890	0.999475	0.00677769	1	0.0702943	0.43232	0.0640976	-1	0	0.857209	0.00464756	1	0.00464756	1	0.0445391	0.873099	0.134586	0	0.5	0.549954	0.00193648	1	0.00522851	0.996311	0.0501549	0.809639	2.02191e-05
31	PDGFB	5155	0.999786	0.00522851	1	0.0702943	0.862529	0.0168474	1	0.028079	0.997886	0.00213013	1	0.00464756	1	0.0445391	0.873096	0.134586	0	0.5	-1	0	0.999961	0.00968242	1	0.0232378	0.896487	2.14185e-05
32	TP63	8626	0.999232	0.00716499	1	0.0702943	0.863922	0.0166538	1	0.028079	1	0.000774593	1	0.00464756	1	0.0445391	0.873099	0.134586	0	0.5	-1	0	0.999079	0.0207204	1	0.0232378	0.896644	2.18714e-05
33	TP73	7161	0.999914	0.00406662	1	0.0702943	0.422658	0.0652595	1	0.028079	1	0.000774593	1	0.00464756	1	0.0445391	0.873099	0.134586	-1	0	-1	0	0.995588	0.0307901	1	0.0232378	0.942041	2.19889e-05
34	CDK4	1019	0.997603	0.00987607	1	0.0702943	0.993326	0.00116189	1	0.028079	0.163525	0.0112316	1	0.00464756	1	0.0445391	0.873099	0.134586	0	0.5	0	0.501936	1	0.00522851	1	0.0232378	0.783043	2.27693e-05
35	BCL2L2	599	0.982066	0.0232378	1	0.0702943	0.823304	0.0211077	-1	0	1	0.000774593	0.73619	0.0356313	1	0.0445391	0.873027	0.134586	0	0.5	0.647285	0.000968242	0.999968	0.00890782	0.980719	0.0627421	0.846351	2.39811e-05
36	ATM	472	0.998272	0.00890782	1	0.0702943	0.407656	0.0673896	1	0.028079	1	0.000774593	1	0.00464756	1	0.0445391	0.873099	0.134586	0	0.5	-1	0	1	0.00522851	1	0.0232378	0.855164	2.40416e-05
37	VEGFD	2277	0.995708	0.0123935	1	0.0702943	0.416748	0.0654531	-1	0	0.997886	0.00213013	0.999956	0.00619675	1	0.0445391	0.611112	0.169249	0	0.5	0.784895	0.000580945	0.98463	0.0449264	1	0.0232378	0.820666	2.5036e-05
38	MYOD1	4654	0.999988	0.00154919	1	0.0702943	0.684419	0.0466692	1	0.028079	0.566021	0.00658404	0.978051	0.0172347	1	0.0445391	0.873099	0.134586	0	0.5	0.371771	0.00213013	0.859341	0.0972115	0.999982	0.0298218	0.810375	2.58625e-05
39	FYN	2534	0.999648	0.00677769	1	0.0702943	0.993706	0.000968242	-1	0	0.869852	0.00464756	1	0.00464756	1	0.0445391	0.873099	0.134586	0	0.5	0	0.501936	1	0.00522851	0.999998	0.0249806	0.811472	2.63493e-05
40	NCOA3	8202	0.999893	0.00445391	1	0.0702943	0.831361	0.0205267	-1	0	0.566018	0.00658404	0.855233	0.0278854	1	0.0445391	0.873099	0.134586	0	0.5	0.371771	0.00213013	0.999921	0.0118125	1	0.0232378	0.807289	2.69251e-05
41	MYCN	4613	0.98526	0.0211077	1	0.0702943	0.238627	0.0939194	1	0.028079	0.997182	0.00232378	0.577381	0.0487994	1	0.0445391	0.873099	0.134586	0	0.5	0.371771	0.00213013	1	0.00522851	1	0.0232378	0.780121	2.72922e-05
42	KDR	3791	0.9999	0.00426026	1	0.0702943	0.912554	0.0108443	0.941891	0.0476375	0.869852	0.00464756	1	0.00464756	1	0.0445391	0.873099	0.134586	-1	0	0	0.501936	0.999948	0.010457	1	0.0232378	0.892332	2.87606e-05
43	CAV1	857	1	0.000774593	1	0.0702943	0.990504	0.00154919	1	0.028079	0	0.505616	0.999969	0.00619675	1	0.0445391	0.873099	0.134586	0	0.5	-1	0	1	0.00522851	1	0.0232378	0.817318	2.99295e-05
44	HES1	3280	0.999729	0.00580945	1	0.0702943	0.238627	0.0939194	-1	0	0.566777	0.00658404	0.997649	0.00948877	1	0.0445391	0.873092	0.134586	0	0.5	0.371771	0.00213013	0.99999	0.00774593	1	0.0232378	0.760176	3.01522e-05
45	RET	5979	0.998906	0.00793958	1	0.0702943	0.965015	0.00406662	1	0.028079	0.869852	0.00464756	0.999932	0.00619675	1	0.0445391	0.873099	0.134586	0	0.5	0	0.501936	0.999954	0.0100697	1	0.0232378	0.824757	3.48444e-05
46	ATR	545	0.995311	0.0127808	1	0.0702943	0.760435	0.0408598	1	0.028079	1	0.000774593	0.999931	0.00619675	1	0.0445391	0.873099	0.134586	0	0.5	-1	0	0.999895	0.0121998	1	0.0232378	0.887092	3.56273e-05
47	TWIST1	7291	0.999168	0.00735864	1	0.0702943	0.238627	0.0939194	1	0.028079	0.5717	0.00658404	0.956782	0.0191712	1	0.0445391	0.873098	0.134586	0	0.5	0.371771	0.00213013	0.997036	0.0273044	1	0.0232378	0.778564	3.58923e-05
48	MMP14	4323	0.832468	0.056158	1	0.0702943	0	0.554802	0.992305	0.0427963	0.999932	0.000968242	0.948102	0.0197521	1	0.0445391	0.872536	0.134586	0	0.5	0.575247	0.000968242	0.999997	0.00619675	1	0.0232378	0.788095	3.68968e-05
49	MET	4233	0.999337	0.00697134	1	0.0702943	0.882856	0.0141363	1	0.028079	0.869852	0.00464756	1	0.00464756	1	0.0445391	0.873099	0.134586	0	0.5	0	0.501936	1	0.00522851	1	0.0232378	0.817933	3.72536e-05
50	AHR	196	0.999991	0.00154919	1	0.0702943	0.531008	0.0546088	-1	0	0.895799	0.00445391	0.164695	0.0751356	1	0.0445391	0.873098	0.134586	0	0.5	0.371771	0.00213013	0.999709	0.0160728	1	0.0232378	0.750448	3.7368e-05
51	RELA	5970	0.999999	0.000968242	1	0.0702943	0.655247	0.0503486	1	0.028079	0.16916	0.0112316	1	0.00464756	1	0.0445391	0.873099	0.134586	0	0.5	0	0.501936	1	0.00522851	1	0.0232378	0.755545	3.99147e-05
52	APP	351	1	0.000774593	1	0.0702943	0.999664	0.000193648	0.999977	0.031371	0	0.505616	0.752756	0.0344694	1	0.0445391	0.873099	0.134586	0	0.5	0	0.501936	1	0.00522851	1	0.0232378	0.73894	4.20959e-05
53	PDGFRA	5156	0.999959	0.00232378	1	0.0702943	0.497492	0.0598373	1	0.028079	0.869852	0.00464756	1	0.00464756	1	0.0445391	0.873099	0.134586	0	0.5	0	0.501936	1	0.00522851	1	0.0232378	0.785845	4.25519e-05
54	PDGFRB	5159	0.999973	0.00174284	1	0.0702943	0.631317	0.0513168	1	0.028079	0.869852	0.00464756	1	0.00464756	1	0.0445391	0.873099	0.134586	0	0.5	0	0.501936	0.999985	0.00832688	1	0.0232378	0.796997	4.29489e-05
55	PTK2B	2185	0.999887	0.00464756	1	0.0702943	0.988247	0.00174284	-1	0	0.869852	0.00464756	1	0.00464756	1	0.0445391	0.873099	0.134586	0	0.5	0	0.501936	0.999692	0.0164601	1	0.0232378	0.810973	4.37233e-05
56	LYN	4067	0.999764	0.00542215	1	0.0702943	0.991819	0.00116189	-1	0	0.869852	0.00464756	1	0.00464756	1	0.0445391	0.873099	0.134586	0	0.5	0	0.501936	0.999992	0.00755229	0.975798	0.0656468	0.810199	4.38626e-05
57	TGFBR2	7048	0.987242	0.0195585	1	0.0702943	0.94975	0.0056158	1	0.028079	0.446161	0.00658404	0.999995	0.00503486	1	0.0445391	0.873099	0.134586	0	0.5	0	0.501936	1	0.00522851	1	0.0232378	0.800942	4.58307e-05
58	RB1	5925	0.999988	0.00154919	1	0.0702943	0.973606	0.00329202	1	0.028079	0	0.505616	1	0.00464756	1	0.0445391	0.873099	0.134586	-1	0	0	0.501936	1	0.00522851	1	0.0232378	0.815783	4.72993e-05
59	CDH1	999	0.998172	0.00890782	1	0.0702943	0.999521	0.000193648	1	0.028079	0	0.505616	1	0.00464756	1	0.0445391	0.873099	0.134586	0	0.5	0	0.501936	1	0.00522851	1	0.0232378	0.749885	4.77647e-05
60	HSP90AA1	3320	1	0.000774593	1	0.0702943	0.997538	0.000387297	-1	0	0	0.505616	1	0.00464756	1	0.0445391	0.873099	0.134586	-1	0	0	0.501936	0.999691	0.0164601	1	0.0232378	0.799739	4.81913e-05
61	FN1	2335	0.997522	0.0100697	1	0.0702943	0.784965	0.0360186	1	0.028079	0.993033	0.00232378	0.999999	0.00503486	1	0.0445391	0.873099	0.134586	0	0.5	0	0.501936	1	0.00522851	1	0.0232378	0.81502	4.86145e-05
62	PAK1	5058	0.972289	0.0263362	1	0.0702943	0.996339	0.000774593	-1	0	0.136388	0.0112316	1	0.00464756	1	0.0445391	0.873099	0.134586	0	0.5	-1	0	0.999917	0.0118125	1	0.0232378	0.835166	4.96923e-05
63	JUP	3728	0.999417	0.00677769	1	0.0702943	0.987981	0.00174284	1	0.028079	0.805004	0.00580945	0.999128	0.00871418	1	0.0445391	0.873099	0.134586	0	0.5	0	0.501936	0.99839	0.0234314	0.999461	0.0395043	0.823617	4.99615e-05
64	PRKAA2	5563	0.999994	0.00116189	1	0.0702943	0.97759	0.00309837	-1	0	0.136405	0.0112316	1	0.00464756	1	0.0445391	0.873099	0.134586	0	0.5	-1	0	0.936133	0.070488	1	0.0232378	0.831446	5.07278e-05
65	BHLHE40	8553	0.999436	0.00677769	0.999996	0.0786212	0.487677	0.0613865	-1	0	0.566777	0.00658404	0.514454	0.0509295	1	0.0445391	0.873068	0.134586	0	0.5	0.371771	0.00213013	1	0.00522851	0.999982	0.0298218	0.757204	5.18249e-05
66	MMP13	4322	0.903019	0.0466692	0.999999	0.0739737	0.3731	0.0722308	1	0.028079	0.999932	0.000968242	0.51037	0.0509295	1	0.0445391	0	0.608249	0	0.5	0.575247	0.000968242	0.999314	0.0193648	1	0.0232378	0.717721	5.42654e-05
67	PTK2	5747	0.998671	0.00890782	1	0.0702943	0.981782	0.00290473	-1	0	0.869852	0.00464756	1	0.00464756	1	0.0445391	0.873099	0.134586	0	0.5	0	0.501936	0.999904	0.0120062	1	0.0232378	0.81034	6.08853e-05
68	NRP1	8829	0.999828	0.00503486	1	0.0702943	0.823997	0.0211077	0.212133	0.0590627	0.936319	0.00290473	0.989756	0.0135554	1	0.0445391	0.873098	0.134586	0	0.5	0	0.501936	1	0.00522851	1	0.0232378	0.770583	6.4331e-05
69	FGFR1	2260	0.999718	0.0060031	1	0.0702943	0.324004	0.0784276	1	0.028079	0.869852	0.00464756	1	0.00464756	1	0.0445391	0.873099	0.134586	0	0.5	0	0.501936	1	0.00522851	1	0.0232378	0.771378	6.79872e-05
70	SMAD3	4088	1	0.000774593	1	0.0702943	0.953128	0.0056158	1	0.028079	0	0.505616	1	0.00464756	1	0.0445391	0.873099	0.134586	0	0.5	0	0.501936	1	0.00522851	1	0.0232378	0.746095	6.81213e-05
71	MAPK14	1432	0.999675	0.0063904	1	0.0702943	0.96948	0.00348567	-1	0	0.136656	0.0112316	1	0.00464756	1	0.0445391	0.873099	0.134586	0	0.5	0	0.501936	0.999991	0.00774593	1	0.0232378	0.75809	6.82897e-05
72	STAT5B	6777	0.999836	0.00484121	1	0.0702943	0.238627	0.0939194	0.999631	0.0383424	1	0.000774593	1	0.00464756	1	0.0445391	0.873099	0.134586	0	0.5	0	0.501936	0.997736	0.0251743	1	0.0232378	0.76977	6.94758e-05
73	MYOG	4656	1	0.000774593	1	0.0702943	0.531008	0.0546088	-1	0	0.566407	0.00658404	0.538019	0.0505422	1	0.0445391	0.87296	0.134586	0	0.5	0.371771	0.00213013	0.88736	0.0877227	0.997721	0.0474438	0.757242	7.30246e-05
74	MAPK3	5595	0.999733	0.00580945	1	0.0702943	0.987619	0.00174284	-1	0	0.136519	0.0112316	1	0.00464756	1	0.0445391	0.873099	0.134586	0	0.5	0	0.501936	0.99899	0.0213013	1	0.0232378	0.759679	7.44863e-05
75	ESR1	2099	1	0.000774593	1	0.0702943	0.933005	0.00755229	1	0.028079	0	0.505616	1	0.00464756	1	0.0445391	0.873099	0.134586	0	0.5	0	0.501936	1	0.00522851	1	0.0232378	0.744418	7.62877e-05
76	PRKDC	5591	0.94454	0.035244	1	0.0702943	0.384018	0.0706816	0.999999	0.0290473	1	0.000774593	0.962986	0.0185902	1	0.0445391	0.873099	0.134586	0	0.5	-1	0	0.999999	0.00522851	0.999997	0.0259489	0.848838	7.66543e-05
77	AURKA	6790	0.993471	0.01433	1	0.0702943	0.858201	0.0172347	0.999999	0.0288536	0.136388	0.0112316	0.983059	0.0156855	1	0.0445391	0.873099	0.134586	-1	0	0	0.501936	1	0.00522851	1	0.0232378	0.837795	7.90711e-05
78	NFKB1	4790	0.999626	0.00677769	1	0.0702943	0.749366	0.0435709	1	0.028079	0.16916	0.0112316	1	0.00464756	1	0.0445391	0.873099	0.134586	0	0.5	0	0.501936	1	0.00522851	1	0.0232378	0.763373	7.96962e-05
79	KIT	3815	0.998401	0.00890782	1	0.0702943	0.3731	0.0722308	1	0.028079	0.869852	0.00464756	1	0.00464756	1	0.0445391	0.873099	0.134586	0	0.5	0	0.501936	0.999998	0.00580945	1	0.0232378	0.775414	7.97492e-05
80	PDGFA	5154	0.99581	0.0120062	1	0.0702943	0.416748	0.0654531	-1	0	0.997886	0.00213013	1	0.00464756	1	0.0445391	0.842821	0.140008	0	0.5	-1	0	0.999999	0.00542215	1	0.0234314	0.839611	8.19301e-05
81	NTRK1	4914	0.99955	0.00677769	1	0.0702943	0.840872	0.0187839	1	0.028079	0.982433	0.00271108	0.999992	0.00542215	1	0.0445391	0.873099	0.134586	0	0.5	0	0.501936	0.98061	0.0486057	1	0.0232378	0.818507	8.34587e-05
82	MAP3K14	9020	0.995435	0.0125871	1	0.0702943	0	0.554802	-1	0	0.136388	0.0112316	0.999945	0.00619675	1	0.0445391	0.873099	0.134586	0	0.5	0.575247	0.000968242	0.999919	0.0118125	0.999679	0.0377614	0.722004	8.93693e-05
83	ID2	3398	0.714532	0.0720372	1	0.0702943	0.238627	0.0939194	-1	0	0.577898	0.00658404	0.996655	0.011038	1	0.0445391	0.873098	0.134586	0	0.5	0.371771	0.00213013	1	0.00522851	0.999538	0.0387297	0.746727	8.97269e-05
84	FGFR2	2263	0.997188	0.010457	1	0.0702943	0.264906	0.0826878	1	0.028079	0.869852	0.00464756	1	0.00464756	1	0.0445391	0.873099	0.134586	0	0.5	0	0.501936	0.999998	0.0060031	1	0.0232378	0.766347	9.03756e-05
85	EPHA4	2043	0.999666	0.0063904	1	0.0702943	0.995607	0.000774593	-1	0	0.869852	0.00464756	0.235872	0.0722308	1	0.0445391	0.872948	0.134586	-1	0	0	0.501936	0.999336	0.0193648	0.998954	0.0433772	0.841283	9.25972e-05
86	STK11	6794	0.990366	0.0166538	1	0.0702943	0.241709	0.0853989	1	0.028079	0.149228	0.0112316	0.999988	0.0056158	1	0.0445391	0.873099	0.134586	-1	0	-1	0	0.999871	0.0129744	1	0.0232378	0.862312	9.55926e-05
87	MAPK8	5599	0.999989	0.00154919	1	0.0702943	0.879335	0.0154919	-1	0	0.0805984	0.0112316	1	0.00464756	1	0.0445391	0.873099	0.134586	0	0.5	0	0.501936	0.999578	0.0174284	1	0.0232378	0.742093	9.63165e-05
88	NTRK2	4915	0.998382	0.00890782	1	0.0702943	0.964745	0.00406662	0.863525	0.0501549	0.982433	0.00271108	0.985171	0.0149109	1	0.0445391	0.873091	0.134586	0	0.5	0	0.501936	0.975398	0.0515105	1	0.0232378	0.822047	9.69163e-05
89	RUNX2	860	0.99954	0.00677769	1	0.0702943	0.531008	0.0546088	1	0.028079	0.918617	0.00426026	0.989689	0.0135554	1	0.0445391	0.873099	0.134586	0	0.5	-1	0	0.998926	0.0213013	1	0.0232378	0.862139	0.000102232
90	MMP3	4314	0.56532	0.0921766	1	0.0702943	0	0.554802	-1	0	0.999932	0.000968242	0.994164	0.0118125	1	0.0445391	0.85917	0.13749	0	0.5	0.575247	0.000968242	0.998706	0.0224632	1	0.0232378	0.755956	0.000102883
91	IKBKB	3551	0.99309	0.01433	1	0.0702943	0.875192	0.0158792	0.997993	0.0414407	0.0804514	0.0112316	1	0.00464756	1	0.0445391	0.873099	0.134586	0	0.5	-1	0	0.996949	0.0273044	1	0.0238187	0.832077	0.000105227
92	FAS	355	0.961692	0.0321456	1	0.0702943	0.991311	0.00135554	1	0.028079	0	0.505616	0.999999	0.00503486	1	0.0445391	0.873099	0.134586	-1	0	0	0.501936	1	0.00522851	1	0.0232378	0.815634	0.00011242
93	MAPT	4137	0.999965	0.00213013	1	0.0702943	0.994711	0.000774593	1	0.028079	0	0.505616	0.981903	0.0160728	1	0.0445391	0.873099	0.134586	0	0.5	0	0.501936	0.999783	0.0149109	1	0.0232378	0.748792	0.000112574
94	FGFR3	2261	0.98177	0.0232378	1	0.0702943	0.324004	0.0784276	1	0.028079	0.869852	0.00464756	1	0.00464756	1	0.0445391	0.873098	0.134586	0	0.5	0	0.501936	1	0.00522851	1	0.0232378	0.770626	0.000113817
95	EPHB2	2048	0.999092	0.00755229	1	0.0702943	0.947847	0.0056158	1	0.028079	0.869852	0.00464756	0.451983	0.0553834	1	0.0445391	0.873093	0.134586	0	0.5	0	0.501936	0.999221	0.0199458	1	0.0232378	0.795997	0.00011627
96	AR	367	1	0.000968242	1	0.0702943	0.918475	0.010457	1	0.028079	0	0.505616	0.999068	0.00890782	1	0.0445391	0.873099	0.134586	0	0.5	0	0.501936	1	0.00522851	1	0.0232378	0.743168	0.000120334
97	MXI1	4601	0.873893	0.0501549	0.998123	0.117545	0.750533	0.0426026	0.979416	0.0451201	0.660816	0.0063904	-1	0	1	0.0445391	0.868744	0.135554	0	0.5	0.371771	0.00213013	0.99997	0.00890782	1	0.0238187	0.805113	0.000121933
98	EPHA2	1969	0.99111	0.0158792	1	0.0702943	0.863029	0.0166538	0.641865	0.0536406	0.869852	0.00464756	0.969442	0.0183966	1	0.0445391	0.873099	0.134586	0	0.5	0	0.501936	0.999998	0.00580945	1	0.0232378	0.798084	0.000122682
99	RBPJ	3516	0.999299	0.00716499	1	0.0702943	0.531008	0.0546088	1	0.028079	0.16916	0.0112316	0.999913	0.00658404	1	0.0445391	0.873099	0.134586	0	0.5	-1	0	0.999452	0.0185902	0.999951	0.0321456	0.812874	0.000123574
100	PIK3CA	5290	0.955803	0.0327266	1	0.0702943	0.43232	0.0640976	1	0.028079	0.998168	0.00193648	1	0.00464756	1	0.0445391	0.873099	0.134586	0	0.5	0	0.501936	0.999836	0.0139427	1	0.0232378	0.784082	0.000124921
101	RPS6KB1	6198	0.994748	0.0133617	1	0.0702943	0.934648	0.00755229	-1	0	0.136388	0.0112316	1	0.00464756	1	0.0445391	0.873099	0.134586	0	0.5	-1	0	0.998223	0.024206	0.999997	0.0255616	0.830044	0.000129121
102	CREBBP	1387	0.999979	0.00154919	1	0.0702943	0.921506	0.00987607	1	0.028079	0	0.505616	1	0.00464756	1	0.0445391	0.873099	0.134586	0	0.5	0	0.501936	0.999986	0.00813323	1	0.0232378	0.743458	0.000129986
103	RUNX1	861	0.999854	0.00484121	1	0.0702943	0.750533	0.0426026	-1	0	0.918617	0.00426026	0.981048	0.0164601	1	0.0445391	0.873099	0.134586	0	0.5	-1	0	0.999952	0.0100697	1	0.0232378	0.869937	0.000131044
104	STAT5A	6776	0.971526	0.0265298	1	0.0702943	0.238627	0.0939194	-1	0	1	0.000774593	1	0.00464756	1	0.0445391	0.873099	0.134586	0	0.5	0	0.501936	0.999999	0.0056158	1	0.0232378	0.747663	0.00013299
105	CSNK2A1	1457	0.99976	0.0056158	1	0.0702943	0.238627	0.0939194	1	0.0284663	0.151872	0.0112316	0.999997	0.00503486	1	0.0445391	0.873099	0.134586	0	0.5	-1	0	0.999396	0.0189775	0.999752	0.0367932	0.784345	0.00013345
106	PCNA	5111	0.999842	0.00484121	1	0.0702943	0.834992	0.0197521	0.999809	0.0356313	0	0.505616	0.998667	0.00910147	1	0.0445391	0.873099	0.134586	-1	0	-1	0	1	0.00522851	1	0.0232378	0.883416	0.000137282
107	ID3	3399	0.856486	0.0522851	1	0.0702943	0.238627	0.0939194	-1	0	0.577898	0.00658404	0.138799	0.0768784	1	0.0445391	0.871795	0.134779	0	0.5	0.371771	0.00213013	1	0.00522851	1	0.0234314	0.69708	0.000138225
108	SUZ12	23512	0.997506	0.0100697	1	0.0702943	0.487677	0.0613865	1	0.028079	0	0.505616	0.528698	0.0505422	1	0.0445391	0.873099	0.134586	-1	0	0.760528	0.000580945	0.961743	0.0590627	1	0.0232378	0.81407	0.000142823
109	CHEK2	11200	0.988733	0.0183966	1	0.0702943	0.685351	0.0458947	1	0.028079	0.0804503	0.0112316	0.999982	0.0060031	1	0.0445391	0.873099	0.134586	0	0.5	-1	0	0.9993	0.0193648	1	0.0232378	0.814817	0.000143747
110	NR3C1	2908	0.999949	0.00271108	1	0.0702943	0.973044	0.00329202	1	0.028079	0	0.505616	0.990521	0.0135554	1	0.0445391	0.873099	0.134586	0	0.5	0	0.501936	0.999996	0.00677769	1	0.0232378	0.747356	0.000148283
111	CDK7	1022	0.999844	0.00484121	1	0.0702943	0.940043	0.00716499	-1	0	0.163525	0.0112316	0.999207	0.00852053	1	0.0445391	0.873099	0.134586	0	0.5	0	0.501936	0.999985	0.00813323	0.984883	0.0613865	0.757851	0.000152
112	PRKAR1A	5573	0.989345	0.017622	1	0.0702943	0.954968	0.0056158	1	0.028079	0	0.505616	0.998678	0.00890782	1	0.0445391	0.873099	0.134586	-1	0	-1	0	0.999983	0.00871418	1	0.0232378	0.894896	0.000153526
113	PIK3R1	5295	0.999997	0.00116189	1	0.0702943	0.820941	0.0307901	1	0.028079	0	0.505616	1	0.00464756	1	0.0445391	0.873099	0.134586	0	0.5	0	0.501936	0.999999	0.00542215	1	0.0232378	0.735079	0.000153673
114	JUN	3725	0.999979	0.00154919	1	0.0702943	0.965305	0.00406662	-1	0	0	0.505616	1	0.00464756	1	0.0445391	0.873099	0.134586	0	0.5	0	0.501936	1	0.00522851	1	0.0232378	0.724118	0.000156847
115	SIRT1	23411	1	0.000774593	1	0.0702943	0.997616	0.000387297	-1	0	0	0.505616	0.995213	0.0116189	1	0.0445391	0.873099	0.134586	0	0.5	0	0.501936	0.981821	0.0476375	1	0.0232378	0.726009	0.00016181
116	CDK1	983	0.99938	0.00677769	1	0.0702943	0.745016	0.0437645	-1	0	0.163525	0.0112316	0.999999	0.00503486	1	0.0445391	0.873099	0.134586	0	0.5	0	0.501936	1	0.00522851	1	0.0232378	0.740827	0.000164539
117	IGF1	3479	1	0.000774593	1	0.0702943	0.588974	0.0532533	1	0.028079	0	0.505616	1	0.00464756	1	0.0445391	0.872816	0.134586	0	0.5	0	0.501936	0.999998	0.00580945	1	0.0232378	0.715735	0.000166389
118	SMARCA4	6597	0.99999	0.00154919	1	0.0702943	0.894111	0.0125871	1	0.028079	0	0.505616	0.99417	0.0118125	1	0.0445391	0.873099	0.134586	0	0.5	-1	0	0.999795	0.0145236	1	0.0232378	0.808281	0.000169397
119	TNF	7124	0.999984	0.00154919	1	0.0702943	0.845064	0.0185902	0.947541	0.0474438	0	0.505616	0.999999	0.00484121	1	0.0445391	0.873099	0.134586	0	0.5	0	0.501936	1	0.00522851	1	0.0232378	0.734873	0.000172804
120	AKT2	208	0.99092	0.0162665	1	0.0702943	0.54791	0.0542215	1	0.028079	0.136388	0.0112316	1	0.00464756	1	0.0445391	0.873099	0.134586	0	0.5	0	0.501936	0.999802	0.0145236	1	0.0232378	0.742715	0.000177477
121	PRNP	5621	0.992579	0.0151046	1	0.0702943	0.998353	0.000193648	1	0.028079	0	0.505616	0.517515	0.0509295	1	0.0445391	0.873099	0.134586	0	0.5	0	0.501936	0.999977	0.00890782	1	0.0232378	0.726168	0.000177703
122	ILK	3611	0.98811	0.0195585	1	0.0702943	0.951644	0.0056158	-1	0	0.387941	0.00852053	0.996137	0.0112316	1	0.0445391	0.873099	0.134586	0	0.5	0	0.501936	0.999952	0.0100697	1	0.0236251	0.77878	0.000177941
123	CDK6	1021	0.967814	0.028079	1	0.0702943	0.43232	0.0640976	0.995892	0.0422153	0.136388	0.0112316	1	0.00464756	1	0.0445391	0.873099	0.134586	0	0.5	0	0.501936	1	0.00522851	1	0.0232378	0.731946	0.000184216
124	PLK1	5347	0.998184	0.00890782	1	0.0702943	0.407656	0.0673896	-1	0	0.136388	0.0112316	0.997356	0.00987607	1	0.0445391	0.873099	0.134586	0	0.5	-1	0	1	0.00522851	1	0.0232378	0.777474	0.000184301
125	BCL10	8915	0.999966	0.00213013	1	0.0702943	0.851378	0.0182029	1	0.028079	0	0.505616	0.984253	0.0151046	1	0.0447328	0.873098	0.134586	-1	0	0	0.501936	0.999993	0.00735864	1	0.0232378	0.803951	0.000187215
126	CASP8	841	0.989296	0.017622	1	0.0702943	0.971086	0.00348567	1	0.028079	0	0.505616	0.999998	0.00503486	1	0.0445391	0.873099	0.134586	0	0.5	0	0.501936	1	0.00522851	1	0.0232378	0.747144	0.000191373
127	MIF	4282	0.999993	0.00135554	1	0.0702943	0.862627	0.0168474	0.999992	0.0307901	0	0.505616	0.00758907	0.0950813	1	0.0445391	0.873092	0.134586	-1	0	-1	0	0.999998	0.00580945	1	0.0232378	0.794974	0.000193172
128	CREB1	1385	0.999829	0.00503486	1	0.0702943	0.98678	0.00193648	1	0.028079	0	0.505616	1	0.00464756	1	0.0445391	0.873099	0.134586	0	0.5	0	0.501936	0.991152	0.0369868	1	0.0232378	0.748522	0.00019396
129	TSC2	7249	0.994762	0.0133617	1	0.0702943	0.997314	0.000774593	1	0.028079	0	0.505616	1	0.00464756	1	0.0445391	0.873099	0.134586	0	0.5	0	0.501936	0.990822	0.0369868	1	0.0232378	0.749175	0.000198346
130	PIK3CD	5293	0.683307	0.0768784	1	0.0702943	0.43232	0.0640976	0.999878	0.0348567	0.998168	0.00193648	1	0.00464756	1	0.0445391	0.873075	0.134586	0	0.5	0	0.501936	0.999692	0.0164601	1	0.0232378	0.771484	0.000198893
131	KRAS	3845	0.996196	0.0112316	1	0.0702943	0.833285	0.0199458	1	0.028079	0	0.505616	1	0.00464756	1	0.0445391	0.873099	0.134586	-1	0	0	0.501936	1	0.00522851	1	0.0232378	0.802854	0.000204335
132	ITGB1	3688	0.995567	0.0123935	1	0.0702943	0.996898	0.000774593	-1	0	0	0.505616	1	0.00464756	1	0.0445391	0.873099	0.134586	0	0.5	0	0.501936	0.999994	0.00697134	1	0.0232378	0.726789	0.000205685
133	CHEK1	1111	0.88463	0.0491867	1	0.0702943	0.568028	0.0536406	-1	0	0.149228	0.0112316	0.998214	0.00948877	1	0.0445391	0.873099	0.134586	-1	0	-1	0	1	0.00522851	1	0.0232378	0.87711	0.000209543
134	AURKB	9212	0.997875	0.00948877	1	0.0702943	0.407656	0.0673896	-1	0	0.136388	0.0112316	0.992445	0.0127808	1	0.0445391	0.873099	0.134586	-1	0	0	0.501936	1	0.00522851	1	0.0236251	0.777212	0.000210515
135	CTSB	1508	0.73103	0.0697134	1	0.0702943	0.997764	0.000193648	0.970393	0.0458947	0	0.505616	0.418781	0.0569326	1	0.0445391	0.873091	0.134586	-1	0	0	0.501936	1	0.00522851	1	0.0232378	0.771363	0.000219493
136	NTRK3	4916	0.995716	0.0123935	1	0.0702943	0.750249	0.0433772	1	0.028079	0.982433	0.00271108	0.972902	0.0180093	1	0.0445391	0.873098	0.134586	0	0.5	0	0.501936	0.982394	0.0468629	1	0.0232378	0.809734	0.00022296
137	IDH3B	3420	0.973774	0.0263362	0.999973	0.0863672	0.241709	0.0853989	1	0.028079	0.999918	0.000968242	0.999698	0.00677769	0.999992	0.049574	0.872989	0.134586	0	0.5	-1	0	0.991594	0.0356313	0.735065	0.112897	0.825581	0.00022345
138	CASP3	836	0.999957	0.00271108	1	0.0702943	0.845064	0.0185902	-1	0	0	0.505616	1	0.00464756	1	0.0445391	0.873099	0.134586	-1	0	0	0.501936	1	0.00522851	1	0.0232378	0.784505	0.000230943
139	NPM1	4869	0.999992	0.00135554	1	0.0702943	0.601415	0.0532533	0.999986	0.031371	0	0.505616	0.964329	0.0185902	1	0.0445391	0.873099	0.134586	0	0.5	-1	0	1	0.00522851	1	0.0232378	0.78031	0.000234429
140	SMO	6608	0.770633	0.0648722	1	0.0702943	0.998965	0.000193648	1	0.028079	0	0.505616	1	0.00464756	1	0.0445391	0.872874	0.134586	0	0.5	0	0.501936	0.981223	0.0480248	1	0.0232378	0.738939	0.00023509
141	PRKCI	5584	0.885219	0.0491867	1	0.0702943	0.980577	0.00290473	-1	0	0.511627	0.00658404	0.999005	0.00890782	1	0.0445391	0.873099	0.134586	0	0.5	-1	0	0.981784	0.0476375	0.99954	0.0387297	0.862685	0.00023711
142	IFNG	3458	0.999998	0.00116189	1	0.0702943	0.475476	0.0635167	1	0.028079	0	0.505616	0.999997	0.00503486	1	0.0445391	0.674143	0.163052	0	0.5	0	0.501936	0.999995	0.00677769	1	0.0232378	0.696182	0.000242611
143	RHOA	387	0.996992	0.010457	1	0.0702943	0.977586	0.00309837	1	0.028079	0	0.505616	1	0.00464756	1	0.0445391	0.873099	0.134586	0	0.5	0	0.501936	0.99903	0.020914	1	0.0232378	0.747967	0.000245491
144	FGFR4	2264	0.993028	0.01433	1	0.0702943	0.3731	0.0722308	-1	0	0.869852	0.00464756	1	0.00464756	1	0.0445391	0.873099	0.134586	0	0.5	0	0.501936	0.999923	0.0114253	1	0.0232378	0.754749	0.000247382
145	APOE	348	0.999991	0.00154919	1	0.0702943	0.9437	0.00677769	1	0.028079	0	0.505616	0.376276	0.0596437	1	0.0445391	0.873099	0.134586	0	0.5	0	0.501936	1	0.00522851	1	0.0232378	0.713093	0.00024908
146	PML	5371	0.999442	0.00677769	1	0.0702943	0.940882	0.00697134	0.918548	0.0487994	0	0.505616	0.999873	0.00677769	1	0.0445391	0.873099	0.134586	0	0.5	0	0.501936	0.999998	0.0060031	1	0.0232378	0.74158	0.000250958
147	EP300	2033	1	0.000774593	1	0.0702943	0.531008	0.0546088	1	0.028079	0	0.505616	1	0.00464756	1	0.0445391	0.873099	0.134586	0	0.5	0	0.501936	0.999584	0.0174284	1	0.0232378	0.710901	0.00025332
148	NR4A1	3164	0.999992	0.00135554	1	0.0702943	0.911882	0.011038	-1	0	0	0.505616	0.99996	0.00619675	1	0.0445391	0.873099	0.134586	0	0.5	0	0.501936	0.999998	0.0060031	1	0.0232378	0.71926	0.000256651
149	NFKB2	4791	0.971526	0.0265298	0.99992	0.0923703	0.238627	0.0939194	1	0.028079	0.16916	0.0112316	0.999287	0.00852053	1	0.0445391	0.873099	0.134586	0	0.5	0	0.501936	1	0.00522851	0.999997	0.0255616	0.719599	0.000257069
150	CAT	847	0.902792	0.0466692	1	0.0702943	0.963626	0.00426026	1	0.028079	0	0.505616	0.998952	0.00890782	1	0.0445391	0.873099	0.134586	0	0.5	-1	0	0.999998	0.0060031	1	0.0232378	0.810297	0.000263191
151	LDHA	3939	0.999997	0.00116189	1	0.0702943	0.241709	0.0853989	0.983811	0.0447328	0	0.505616	0.990702	0.0131681	1	0.0445391	0.873099	0.134586	0	0.5	-1	0	1	0.00522851	1	0.0232378	0.748084	0.000265534
152	PKM	5315	0.99999	0.00154919	1	0.0702943	0.940866	0.00716499	-1	0	0	0.505616	0.939836	0.0205267	1	0.0445391	0.873099	0.134586	0	0.5	-1	0	0.999991	0.00774593	1	0.0232378	0.791031	0.000265691
153	ID4	3400	0.703518	0.0741673	1	0.0702943	0.238627	0.0939194	-1	0	0.577898	0.00658404	0.138799	0.0768784	1	0.0445391	0.704913	0.160147	0	0.5	0.371771	0.00213013	0.999871	0.0129744	0.999955	0.0317583	0.680033	0.000268091
154	PPARG	5468	1	0.000774593	1	0.0702943	0.831361	0.0205267	1	0.028079	0	0.505616	0.981776	0.0162665	1	0.0445391	0.873099	0.134586	0	0.5	0	0.501936	0.999671	0.0164601	1	0.0232378	0.735171	0.000274626
155	PARK7	11315	1	0.000774593	1	0.0702943	0.998561	0.000193648	0.993648	0.0426026	0	0.505616	0	0.547444	1	0.0445391	0.873099	0.134586	-1	0	0	0.501936	0.979428	0.0491867	0.998554	0.0453137	0.725848	0.000275515
156	NEK2	4751	0.997953	0.00948877	1	0.0702943	0.407656	0.0673896	1	0.028079	0.0910545	0.0112316	0.739551	0.0354376	1	0.0445391	0.873099	0.134586	0	0.5	0	0.501936	1	0.00522851	0.99964	0.0381487	0.714015	0.000276142
157	SYK	6850	0.999857	0.00484121	1	0.0702943	0	0.554802	-1	0	0.869852	0.00464756	0.999912	0.00658404	1	0.0445391	0.873099	0.134586	-1	0	0	0.501936	0.999891	0.0123935	1	0.0232378	0.79325	0.000280068
158	TRRAP	8295	0.877909	0.0499613	0.999977	0.0861735	0.93247	0.00755229	-1	0	1	0.000774593	0.998251	0.00929512	1	0.0445391	0.873099	0.134586	0	0.5	0	0.501936	0.917446	0.0784276	0.999949	0.0323393	0.802397	0.000282795
159	PIK3CB	5291	0.89773	0.0474438	1	0.0702943	0.661551	0.0501549	-1	0	0.998168	0.00193648	1	0.00464756	1	0.0445391	0.873098	0.134586	-1	0	0	0.501936	0.978831	0.0491867	1	0.0232378	0.859749	0.000283726
160	PARP1	142	0.99998	0.00154919	1	0.0702943	0.884439	0.0135554	-1	0	0	0.505616	0.984349	0.0151046	1	0.0445391	0.873099	0.134586	-1	0	0	0.501936	0.999996	0.00677769	1	0.0232378	0.787658	0.000287194
161	CDC42	998	0.897687	0.0474438	1	0.0702943	0.987173	0.00193648	0.999978	0.031371	0	0.505616	1	0.00464756	1	0.0445391	0.873099	0.134586	0	0.5	0	0.501936	0.999958	0.0100697	1	0.0232378	0.744551	0.000287227
162	BCL2L11	10018	0.96314	0.031952	1	0.0702943	0.823304	0.0211077	-1	0	0.336277	0.010457	0.999979	0.0060031	1	0.0445391	0.873098	0.134586	0	0.5	0	0.501936	0.999971	0.00890782	1	0.0236251	0.762234	0.000288566
163	FOS	2353	0.999604	0.00677769	1	0.0702943	0.81432	0.031371	1	0.028079	0	0.505616	1	0.00464756	1	0.0445391	0.873099	0.134586	0	0.5	0	0.501936	1	0.00522851	1	0.0232378	0.734511	0.000295095
164	SGK1	6446	0.970096	0.0273044	1	0.0702943	0.74327	0.0437645	-1	0	0.137015	0.0112316	0.998954	0.00890782	1	0.0445391	0.873099	0.134586	0	0.5	-1	0	0.999955	0.0100697	1	0.0232378	0.809782	0.000298308
165	PGR	5241	0.995884	0.0118125	1	0.0702943	0.992985	0.00116189	0.615528	0.0544152	0	0.505616	0.827553	0.0296282	1	0.0445391	0.873099	0.134586	0	0.5	0	0.501936	0.999996	0.00677769	1	0.0232378	0.723765	0.000298751
166	ROR2	4920	0.996454	0.0106507	1	0.0702943	0.840872	0.0187839	1	0.028079	0.852873	0.00484121	0.066988	0.0853989	1	0.0445391	0.87303	0.134586	-1	0	0	0.501936	0.932031	0.0716499	0.999982	0.0298218	0.816982	0.000300589
167	BAD	572	0.998517	0.00890782	1	0.0702943	0.823304	0.0211077	-1	0	0.336277	0.010457	1	0.00464756	1	0.0445391	0.873099	0.134586	0	0.5	0	0.501936	0.998663	0.0226569	0.997283	0.0480248	0.763676	0.000300794
168	HMGA1	3159	0.999658	0.00658404	1	0.0702943	0.965181	0.00406662	0.882327	0.049574	0	0.505616	0.923747	0.0220759	1	0.0445391	0.873099	0.134586	0	0.5	0	0.501936	1	0.00522851	1	0.0232378	0.738788	0.000301123
169	FLT1	2321	0.999604	0.00677769	1	0.0702943	0	0.554802	-1	0	0.869852	0.00464756	0.999999	0.00484121	1	0.0445391	0.873098	0.134586	0	0.5	0	0.501936	1	0.00522851	1	0.0232378	0.721133	0.000304604
170	EIF2AK3	9451	0.999796	0.00503486	1	0.0702943	0.324004	0.0784276	1	0.028079	0.1368	0.0112316	0.895834	0.0243997	1	0.0445391	0.871527	0.134779	0	0.5	-1	0	0.99019	0.0375678	0.998532	0.0455074	0.784883	0.000305551
171	DAG1	1605	0.965637	0.0298218	1	0.0702943	0.997929	0.000193648	1	0.028079	0	0.505616	0.337821	0.0642912	1	0.0445391	0.873034	0.134586	-1	0	-1	0	0.914609	0.0795895	0.999838	0.0364059	0.851806	0.000308606
172	HDAC2	3066	0.999999	0.000968242	1	0.0702943	0.797409	0.035244	-1	0	0	0.505616	1	0.00464756	1	0.0445391	0.873099	0.134586	0	0.5	0	0.501936	0.999998	0.00580945	1	0.0232378	0.708856	0.00031062
173	HDAC1	3065	1	0.000774593	1	0.0702943	0.833707	0.0199458	-1	0	0	0.505616	1	0.00464756	1	0.0445391	0.873099	0.134586	0	0.5	0	0.501936	0.999873	0.0129744	1	0.0232378	0.71215	0.000311923
174	GADD45A	1647	0.999984	0.00154919	1	0.0702943	0.327106	0.0731991	-1	0	0	0.505616	1	0.00464756	1	0.0445391	0.873099	0.134586	0	0.5	-1	0	1	0.00522851	1	0.0236251	0.732711	0.00031763
175	HIPK2	28996	0.989562	0.017622	1	0.0702943	0.896904	0.0125871	-1	0	0.163525	0.0112316	0.93463	0.020914	1	0.0445391	0.873099	0.134586	0	0.5	-1	0	0.998683	0.0226569	0.999983	0.0292409	0.826216	0.000323507
176	PGK1	5230	0.999951	0.00271108	1	0.0702943	0.780143	0.0369868	0.999703	0.0375678	0	0.505616	0.893283	0.0243997	1	0.0445391	0.873099	0.134586	0	0.5	-1	0	1	0.00522851	0.999998	0.0253679	0.793192	0.000325774
177	FLT4	2324	0.999841	0.00484121	1	0.0702943	0	0.554802	0.999954	0.0323393	0.869852	0.00464756	0.999984	0.0060031	1	0.0445391	0.873081	0.134586	0	0.5	0	0.501936	0.987449	0.0412471	1	0.0232378	0.743854	0.000330938
178	MDM2	4193	0.999822	0.00503486	1	0.0702943	0.50536	0.0584818	1	0.028079	0	0.505616	1	0.00464756	1	0.0445391	0.873099	0.134586	0	0.5	0	0.501936	1	0.00522851	1	0.0232378	0.708773	0.000332916
179	GJA1	2697	0.916871	0.0408598	1	0.0702943	0.991022	0.00154919	1	0.028079	0	0.505616	0.917063	0.0224632	1	0.0445391	0.873074	0.134586	0	0.5	0	0.501936	1	0.00522851	1	0.0232378	0.742182	0.000337666
180	KLF4	9314	1	0.000774593	1	0.0702943	0.934774	0.00755229	-1	0	0	0.505616	0.688124	0.038536	1	0.0445391	0.873078	0.134586	0	0.5	0	0.501936	1	0.00522851	1	0.0232378	0.705846	0.000340883
181	FASLG	356	0.875344	0.0501549	1	0.0702943	0.980188	0.00290473	1	0.028079	0	0.505616	1	0.00464756	1	0.0445391	0.873098	0.134586	-1	0	0	0.501936	0.994488	0.0315647	1	0.0232378	0.810276	0.000343217
182	CAMK2B	816	0.967112	0.0284663	1	0.0702943	0.930611	0.00813323	-1	0	0.136424	0.0112316	0.999999	0.00503486	1	0.0447328	0.87309	0.134586	0	0.5	-1	0	0.866429	0.0960496	0.999949	0.0323393	0.821418	0.000345174
183	NRP2	8828	0.99932	0.00716499	1	0.0702943	0.750249	0.0433772	-1	0	0.848752	0.00484121	0.964593	0.0185902	1	0.0445391	0.872494	0.134586	0	0.5	-1	0	0.985053	0.0447328	0.999933	0.0331139	0.864545	0.000347082
184	EGF	1950	0.999489	0.00677769	1	0.0702943	0.416748	0.0654531	0.999366	0.0389233	0	0.505616	1	0.00464756	1	0.0445391	0.872063	0.134586	0	0.5	-1	0	0.999991	0.00774593	1	0.0232378	0.765053	0.000347296
185	NF1	4763	0.940232	0.0362122	1	0.0702943	0.947847	0.0056158	1	0.028079	0	0.505616	0.999973	0.00619675	1	0.0445391	0.873098	0.134586	0	0.5	-1	0	0.999494	0.0182029	1	0.0232378	0.810659	0.000351978
186	NRG1	3084	0.99841	0.00890782	1	0.0702943	0.930261	0.00813323	1	0.028079	0	0.505616	1	0.00464756	1	0.0445391	0.871133	0.134973	0	0.5	0	0.501936	0.998072	0.024787	1	0.0232378	0.743949	0.000352786
187	IQGAP1	8826	0.997359	0.0102634	1	0.0702943	0.930741	0.00813323	-1	0	0	0.505616	1	0.00464756	1	0.0445391	0.873099	0.134586	0	0.5	-1	0	0.999988	0.00793958	0.999986	0.028079	0.792941	0.000354362
188	RUNX3	864	0.964927	0.0305964	1	0.0702943	0.750533	0.0426026	-1	0	0.918617	0.00426026	0.193304	0.07378	1	0.0445391	0.873098	0.134586	0	0.5	-1	0	1	0.00522851	1	0.0232378	0.813096	0.000372467
189	PER2	8864	0.999724	0.00580945	1	0.0702943	0.672316	0.0493803	0.339344	0.0575136	0.614418	0.00658404	0.115389	0.0768784	1	0.0445391	0.8724	0.134586	0	0.5	-1	0	0.98428	0.0455074	1	0.0232378	0.760906	0.000373049
190	SLC9A3R1	9368	0.983416	0.0222696	1	0.0702943	0.991843	0.00116189	0.996218	0.0422153	0	0.505616	0.920248	0.0222696	1	0.0445391	0.873099	0.134586	0	0.5	0	0.501936	0.999959	0.0100697	0.999995	0.0263362	0.745075	0.000375146
191	JAK3	3718	0.955879	0.0327266	1	0.0702943	0	0.554802	1	0.0284663	0.869852	0.00464756	1	0.00464756	1	0.0445391	0.873099	0.134586	0	0.5	-1	0	0.992291	0.0342758	1	0.0236251	0.809681	0.000376342
192	HMOX1	3162	0.713743	0.0722308	1	0.0702943	0.966031	0.00367932	0.999102	0.0395043	0	0.505616	0.987384	0.0139427	1	0.0445391	0.850825	0.138265	0	0.5	-1	0	1	0.00522851	1	0.0232378	0.799205	0.000379421
193	PRKN	5071	0.999993	0.00135554	1	0.0702943	0.9933	0.00116189	1	0.028079	0	0.505616	0.377441	0.0596437	1	0.0445391	0.873099	0.134586	0	0.5	0	0.501936	0.786314	0.113478	1	0.0232378	0.707867	0.000385705
194	NFATC1	4772	0.998987	0.00774593	1	0.0702943	0.684419	0.0466692	-1	0	0.16916	0.0112316	0.999979	0.0060031	1	0.0445391	0.873099	0.134586	0	0.5	0	0.501936	0.995162	0.0309837	0.999997	0.0257552	0.735707	0.000387381
195	MAP3K3	4215	0.991604	0.0156855	1	0.0702943	0	0.554802	-1	0	0.0805534	0.0112316	0.896453	0.0243997	1	0.0445391	0.873098	0.134586	0	0.5	0.575247	0.000968242	0.949207	0.0654531	0.978164	0.0648722	0.705907	0.000388008
196	CDH2	1000	0.997175	0.010457	1	0.0702943	0.993917	0.000774593	-1	0	0	0.505616	0.960737	0.0185902	1	0.0445391	0.873099	0.134586	0	0.5	0	0.501936	0.999984	0.00852053	0.99998	0.0302091	0.724788	0.00038848
197	HMGA2	8091	0.999982	0.00154919	1	0.0702943	0.893732	0.0129744	1	0.028079	0	0.505616	0.563457	0.0493803	1	0.0445391	0.872384	0.134586	0	0.5	0	0.501936	0.999929	0.011038	1	0.0232378	0.720327	0.000389613
198	TGFB1	7040	0.995438	0.0125871	1	0.0702943	0.793456	0.0358249	1	0.028079	0	0.505616	1	0.00464756	1	0.0445391	0.873099	0.134586	0	0.5	0	0.501936	1	0.00522851	1	0.0232378	0.732598	0.000389639
199	CDK9	1025	0.99987	0.00484121	1	0.0702943	0.864004	0.0166538	-1	0	0.163525	0.0112316	0.419068	0.0569326	1	0.0445391	0.873099	0.134586	0	0.5	0	0.501936	0.999651	0.0166538	1	0.0232378	0.719592	0.000391105
200	CEBPB	1051	0.999998	0.00116189	1	0.0702943	0.750533	0.0426026	-1	0	0	0.505616	0.999915	0.00658404	1	0.0445391	0.873099	0.134586	0	0.5	0	0.501936	1	0.00522851	1	0.0232378	0.704591	0.000391617
201	DDIT3	1649	0.997903	0.00948877	1	0.0702943	0.750533	0.0426026	1	0.028079	0	0.505616	0.985384	0.0149109	1	0.0445391	0.873099	0.134586	0	0.5	-1	0	1	0.00522851	1	0.0232378	0.794742	0.000396661
202	NOTCH1	4851	0.998589	0.00890782	1	0.0702943	0.719295	0.0453137	1	0.028079	0	0.505616	0.999987	0.0056158	1	0.0445391	0.873099	0.134586	0	0.5	0	0.501936	1	0.00522851	1	0.0232378	0.726549	0.000401062
203	PEBP1	5037	0.968411	0.028079	1	0.0702943	0.981244	0.00290473	-1	0	0	0.505616	0.999858	0.00677769	1	0.0445391	0.873098	0.134586	-1	0	-1	0	0.996585	0.0278854	1	0.0232378	0.884839	0.000405014
204	SLC2A1	6513	0.217801	0.155306	1	0.0702943	0.988387	0.00174284	1	0.028079	0	0.505616	0.999361	0.00852053	1	0.0445391	0.870994	0.134973	0	0.5	0	0.501936	0.999999	0.0056158	1	0.0232378	0.704463	0.000414811
205	GNAS	2778	0.976716	0.0249806	1	0.0702943	0.987086	0.00193648	1	0.028079	0	0.505616	0.964322	0.0185902	1	0.0445391	0.873098	0.134586	0	0.5	0	0.501936	0.999797	0.0145236	1	0.0232378	0.74644	0.000415658
206	ARRB1	408	0.999997	0.00116189	1	0.0702943	0.921175	0.00987607	-1	0	0	0.505616	0.999999	0.00484121	1	0.0445391	0.873099	0.134586	0	0.5	0	0.501936	0.998453	0.0230442	0.999796	0.0365995	0.720028	0.00041716
207	HK2	3099	0.999951	0.00271108	1	0.0702943	0.823304	0.0211077	-1	0	0	0.505616	0.95885	0.0187839	1	0.0445391	0.873065	0.134586	0	0.5	-1	0	1	0.00522851	1	0.0236251	0.780248	0.000417774
208	BRCA1	672	0.999836	0.00484121	1	0.0702943	0.241709	0.0853989	1	0.028079	0	0.505616	0.999966	0.00619675	1	0.0445391	0.873099	0.134586	0	0.5	0	0.501936	1	0.00522851	1	0.0232378	0.686802	0.000419537
209	ADAM17	6868	0.999703	0.00619675	1	0.0702943	0.969705	0.00348567	0.999998	0.0296282	0	0.505616	0.990562	0.0133617	1	0.0445391	0.861748	0.137297	0	0.5	0	0.501936	0.985146	0.0445391	1	0.0232378	0.745905	0.000424572
210	HAND1	9421	0.992175	0.0151046	1	0.0702943	0.750533	0.0426026	-1	0	0.660816	0.0063904	0.138799	0.0768784	1	0.0445391	0.786319	0.148141	0	0.5	0.371771	0.00213013	0.167319	0.202943	0.916458	0.0836561	0.692656	0.000426128
211	LEF1	51176	0.999998	0.00116189	1	0.0702943	0.750533	0.0426026	-1	0	0	0.505616	1	0.00464756	1	0.0445391	0.873098	0.134586	0	0.5	-1	0	0.997191	0.0263362	1	0.0232378	0.774913	0.000427264
212	PAK2	5062	0.999209	0.00716499	1	0.0702943	0.664024	0.0499613	-1	0	0.136388	0.0112316	1	0.00464756	1	0.0445391	0.873099	0.134586	0	0.5	-1	0	0.993082	0.0329202	0.688296	0.117351	0.785911	0.000429558
213	NME1	4830	0.990557	0.0166538	1	0.0702943	0.928787	0.00852053	1	0.028079	0	0.505616	0.9377	0.0207204	1	0.0445391	0.873098	0.134586	0	0.5	0	0.501936	1	0.00522851	1	0.0232378	0.741034	0.000441315
214	CDKN1A	1026	0.9995	0.00677769	1	0.0702943	0.741778	0.0439582	-1	0	0	0.505616	1	0.00464756	1	0.0445391	0.873099	0.134586	0	0.5	-1	0	1	0.00522851	1	0.0232378	0.774153	0.000457411
215	SMAD1	4086	0.999987	0.00154919	1	0.0702943	0.911882	0.011038	-1	0	0	0.505616	0.973022	0.0180093	1	0.0445391	0.873099	0.134586	0	0.5	0	0.501936	0.999998	0.00580945	0.999916	0.0335012	0.718023	0.000457496
216	ATOH1	474	0.993157	0.01433	1	0.0702943	0.238627	0.0939194	-1	0	0.566017	0.00658404	-1	0	1	0.0445391	0.873098	0.134586	0	0.5	0.371771	0.00213013	0.587855	0.151239	0.999962	0.031371	0.712602	0.000466504
217	EZH1	2145	0.863901	0.0513168	1	0.0702943	0.238627	0.0939194	-1	0	0.999983	0.000968242	0	0.547444	1	0.0445391	0.872723	0.134586	0	0.5	0.760528	0.000580945	0.762231	0.117932	0.875927	0.091983	0.703397	0.000467323
218	HIF3A	64344	0.196718	0.155306	0.999997	0.0774593	0.61151	0.0532533	-1	0	0.995957	0.00232378	0.984695	0.0149109	1	0.0445391	0.865317	0.136328	0	0.5	0.371771	0.00213013	0.658232	0.137684	0.155142	0.17196	0.692531	0.000467677
219	BBC3	27113	0.80552	0.0609992	1	0.0702943	0.735216	0.0443455	-1	0	0.336277	0.010457	0.999965	0.00619675	1	0.0445391	0.871214	0.134973	-1	0	0	0.501936	0.998619	0.0226569	1	0.0232378	0.821084	0.00047311
220	PTGS2	5743	0.965972	0.0292409	1	0.0702943	0.962599	0.00445391	-1	0	0	0.505616	0.994472	0.0118125	1	0.0445391	0.872598	0.134586	0	0.5	-1	0	1	0.00522851	1	0.0232378	0.794239	0.000476202
221	TTK	7272	0.986422	0.0199458	1	0.0702943	0.407656	0.0673896	-1	0	0.136388	0.0112316	0.659607	0.0398916	1	0.0445391	0.873098	0.134586	0	0.5	-1	0	1	0.00522851	0.99996	0.0315647	0.75823	0.000485456
222	ITK	3702	0.864979	0.0511232	0.999964	0.0879163	0.3731	0.0722308	1	0.028079	0.869852	0.00464756	0.901299	0.024206	0.999999	0.0466692	0.873091	0.134586	0	0.5	0	0.501936	0.999743	0.0154919	0.999984	0.0290473	0.765418	0.000493503
223	BIRC3	330	0.985935	0.0201394	1	0.0702943	0.780143	0.0369868	1	0.028079	0	0.505616	0.999992	0.00542215	1	0.0445391	0.873099	0.134586	0	0.5	0	0.501936	1	0.00522851	1	0.0232378	0.731091	0.000495806
224	EPHA7	2045	0.99847	0.00890782	1	0.0702943	0.975131	0.00309837	-1	0	0.869852	0.00464756	0.235862	0.0722308	1	0.0451201	0.860241	0.13749	0	0.5	0	0.501936	0.821558	0.105151	0.999429	0.0395043	0.753765	0.000506727
225	GATA3	2625	0.999855	0.00484121	1	0.0702943	0.238627	0.0939194	1	0.028079	0	0.505616	0.998043	0.00948877	1	0.0445391	0.872731	0.134586	0	0.5	0	0.501936	1	0.00522851	1	0.0232378	0.686448	0.000507925
226	CDKN1B	1027	0.999888	0.00464756	1	0.0702943	0	0.554802	1	0.028079	0	0.505616	1	0.00464756	1	0.0445391	0.873099	0.134586	0	0.5	-1	0	1	0.00522851	1	0.0232378	0.727268	0.000513085
227	MAP3K2	10746	0.996034	0.0116189	1	0.0702943	0	0.554802	-1	0	0.136607	0.0112316	0.87561	0.0261425	0.999997	0.0476375	0.873098	0.134586	0	0.5	0.575247	0.000968242	0.885717	0.0886909	0.635859	0.12316	0.692468	0.000519864
228	PIM1	5292	0.991868	0.0156855	1	0.0702943	0	0.554802	-1	0	0.138837	0.0112316	0.996413	0.011038	1	0.0445391	0.873094	0.134586	0	0.5	-1	0	1	0.00522851	1	0.0232378	0.736674	0.000539519
229	DYRK1A	1859	0.964696	0.0305964	1	0.0702943	0.892924	0.0129744	0.999468	0.0387297	0.136388	0.0112316	0.731279	0.0356313	1	0.0445391	0.873099	0.134586	0	0.5	-1	0	0.885199	0.0888846	0.998902	0.0435709	0.821783	0.00054103
230	CEBPA	1050	0.999966	0.00213013	1	0.0702943	0.750533	0.0426026	0.924406	0.0486057	0	0.505616	0.997919	0.00948877	1	0.0445391	0.873099	0.134586	0	0.5	0	0.501936	0.999536	0.0180093	1	0.0232378	0.725893	0.000541282
231	BDNF	627	0.811697	0.0602246	1	0.0702943	0.995809	0.000774593	1	0.028079	0	0.505616	0.995229	0.0116189	1	0.0445391	0.0422896	0.216499	0	0.5	0	0.501936	0.995128	0.0309837	1	0.0232378	0.676001	0.000542535
232	CDK5R1	8851	0.99984	0.00484121	1	0.0702943	0.979987	0.00290473	-1	0	0	0.505616	0.816575	0.0309837	1	0.0445391	0.872772	0.134586	0	0.5	-1	0	0.999475	0.0182029	0.999927	0.0333075	0.788307	0.000543393
233	RICTOR	253260	0.975247	0.0259489	1	0.0702943	0	0.554802	-1	0	0	0.505616	1	0.00464756	1	0.0445391	0.873099	0.134586	-1	0	0.784895	0.000580945	0.773692	0.116383	0.999978	0.0304028	0.765204	0.000551833
234	CSF1R	1436	0.99789	0.00948877	1	0.0702943	0	0.554802	0.922837	0.0487994	0.869852	0.00464756	0.999754	0.00677769	1	0.0445391	0.873067	0.134586	0	0.5	0	0.501936	0.974679	0.0515105	1	0.0232378	0.739948	0.00055928
235	EZR	7430	0.972281	0.0263362	1	0.0702943	0.994621	0.000774593	-1	0	0	0.505616	0.881813	0.0249806	1	0.0445391	0.873099	0.134586	0	0.5	0	0.501936	0.999984	0.00871418	1	0.0232378	0.719974	0.000560413
236	ACVR1	90	0.998433	0.00890782	1	0.0702943	0.648951	0.0503486	1	0.028079	0.136388	0.0112316	0.365556	0.0606119	1	0.0445391	0.873095	0.134586	0	0.5	0	0.501936	0.979501	0.0491867	1	0.0232378	0.717649	0.000561646
237	ATF4	468	0.999275	0.00716499	1	0.0702943	0.889299	0.0133617	-1	0	0	0.505616	0.999712	0.00677769	1	0.0445391	0.873098	0.134586	0	0.5	0	0.501936	0.999996	0.00677769	1	0.0236251	0.717163	0.00056184
238	TGFB2	7042	0.953953	0.0331139	1	0.0702943	0.793456	0.0358249	1	0.028079	0	0.505616	1	0.00464756	1	0.0445391	0.813776	0.144268	0	0.5	0	0.501936	1	0.00522851	1	0.0232378	0.727967	0.000569813
239	OLIG2	10215	0.630891	0.0813323	1	0.0702943	0.531008	0.0546088	-1	0	0.566017	0.00658404	-1	0	1	0.0445391	0.816125	0.143881	0	0.5	0.371771	0.00213013	0.851515	0.0989543	1	0.0232378	0.733901	0.000572421
240	AXIN1	8312	0.999496	0.00677769	1	0.0702943	0.664024	0.0499613	1	0.028079	0	0.505616	1	0.00464756	1	0.0445391	0.873099	0.134586	0	0.5	0	0.501936	0.999343	0.0193648	0.999999	0.024206	0.721954	0.000575446
241	PTPRC	5788	0.995424	0.0127808	1	0.0702943	0.780143	0.0369868	0.99997	0.0317583	0	0.505616	0.995041	0.0116189	1	0.0445391	0.873055	0.134586	0	0.5	0	0.501936	1	0.00522851	1	0.0232378	0.731278	0.000580269
242	ERN1	2081	0.997629	0.00987607	1	0.0702943	0.919121	0.010457	-1	0	0.0804503	0.0112316	0.592415	0.0433772	1	0.0445391	0.872954	0.134586	0	0.5	-1	0	0.664151	0.136135	0.999999	0.0243997	0.778614	0.000591785
243	NGF	4803	0.999808	0.00503486	1	0.0702943	0.922864	0.00890782	0.999999	0.0292409	0	0.505616	0.999998	0.00503486	1	0.0445391	0.183837	0.205074	0	0.5	0	0.501936	0.856552	0.0975988	1	0.0232378	0.692262	0.000596107
244	BIRC5	332	0.99113	0.0158792	1	0.0702943	0.781613	0.0362122	-1	0	0	0.505616	0.999998	0.00503486	1	0.0445391	0.873098	0.134586	-1	0	0	0.501936	1	0.00522851	1	0.0232378	0.777717	0.000606834
245	PDGFC	56034	0.991254	0.0158792	1	0.0702943	0	0.554802	-1	0	0.992671	0.00232378	0.997051	0.0102634	1	0.0445391	0.581036	0.17196	0	0.5	-1	0	0.996574	0.0278854	0.999999	0.0249806	0.780454	0.000617606
246	MRE11	4361	0.997437	0.0102634	1	0.0702943	0.930045	0.00852053	1	0.028079	0	0.505616	0.912665	0.0230442	1	0.0445391	0.873099	0.134586	0	0.5	0	0.501936	0.999469	0.0182029	0.999998	0.0251743	0.74032	0.000624504
247	TSC1	7248	0.960843	0.0321456	1	0.0702943	0.83117	0.0205267	1	0.028079	0	0.505616	1	0.00464756	1	0.0445391	0.873099	0.134586	0	0.5	-1	0	0.988589	0.0396979	1	0.0232378	0.800517	0.000656964
248	HGF	3082	0.993831	0.0141363	1	0.0702943	0.416748	0.0654531	0.356601	0.0575136	0	0.505616	1	0.00464756	1	0.0445391	0.873098	0.134586	0	0.5	0	0.501936	1	0.00522851	1	0.0232378	0.667569	0.0006589
249	EPHB1	2047	0.982695	0.0228505	1	0.0702943	0.974283	0.00309837	-1	0	0.869852	0.00464756	0.235861	0.0722308	1	0.0445391	0.867223	0.135941	0	0.5	0	0.501936	0.716776	0.125484	0.999991	0.0269171	0.747924	0.000660206
250	NOS2	4843	0.999947	0.00271108	1	0.0702943	0.324004	0.0784276	0.334223	0.0575136	0	0.505616	0.999814	0.00677769	1	0.0445391	0.873099	0.134586	0	0.5	-1	0	0.986925	0.041828	1	0.0232378	0.717769	0.000660403
251	TPR	7175	0.999993	0.00135554	1	0.0702943	0.888705	0.0133617	0.97185	0.045701	0	0.505616	0.974755	0.0178156	0.999647	0.0679706	0.873099	0.134586	0	0.5	0	0.501936	0.991659	0.0356313	0.999615	0.0381487	0.738107	0.00066319
252	FOXO1	2308	0.992363	0.0151046	1	0.0702943	0.422658	0.0652595	1	0.028079	0	0.505616	1	0.00464756	1	0.0445391	0.873099	0.134586	0	0.5	0	0.501936	0.999936	0.0106507	1	0.0232378	0.701567	0.000672876
253	SNCA	6622	0.999811	0.00503486	1	0.0702943	0.994981	0.000774593	0.999988	0.0311774	0	0.505616	0	0.547444	1	0.0445391	0.873099	0.134586	0	0.5	0	0.501936	0.999045	0.0207204	1	0.0232378	0.666201	0.00067451
254	YES1	7525	0.946537	0.0348567	1	0.0702943	0.50299	0.0584818	-1	0	0.869852	0.00464756	0.999999	0.00484121	1	0.0445391	0.873099	0.134586	0	0.5	0	0.501936	0.997344	0.0261425	0.948634	0.074361	0.761928	0.000683857
255	NBN	4683	0.882021	0.049574	1	0.0702943	0.864081	0.0166538	1	0.028079	0	0.505616	0.969851	0.0183966	1	0.0445391	0.873099	0.134586	-1	0	0	0.501936	0.99997	0.00890782	1	0.0232378	0.798913	0.000684162
256	F2R	2149	0.997438	0.0102634	1	0.0702943	0.975026	0.00309837	-1	0	0	0.505616	0.869183	0.0267235	1	0.0445391	0.8529	0.138071	0	0.5	0	0.501936	0.99997	0.00890782	1	0.0232378	0.717673	0.000689733
257	APAF1	317	0.993263	0.01433	1	0.0702943	0.862627	0.0168474	-1	0	0	0.505616	1	0.00464756	1	0.0445391	0.873067	0.134586	0	0.5	0	0.501936	0.999996	0.00677769	1	0.0238187	0.714476	0.000690685
258	THBS1	7057	0.999768	0.00522851	1	0.0702943	0.416748	0.0654531	-1	0	0	0.505616	0.994771	0.0118125	1	0.0445391	0.861427	0.137297	0	0.5	-1	0	1	0.00522851	1	0.0232378	0.740732	0.000692968
259	FOXO3	2309	0.998845	0.00793958	1	0.0702943	0.865468	0.0164601	-1	0	0	0.505616	1	0.00464756	1	0.0445391	0.873099	0.134586	0	0.5	0	0.501936	0.999879	0.0129744	1	0.0232378	0.714985	0.00069348
260	SQSTM1	8878	0.998907	0.00793958	1	0.0702943	0.761405	0.0406662	1	0.028079	0	0.505616	0.973615	0.0180093	1	0.0445391	0.873099	0.134586	0	0.5	0	0.501936	0.999963	0.00929512	1	0.0232378	0.728964	0.000698328
261	DAB2IP	153090	1	0.000774593	1	0.0702943	0.840872	0.0187839	-1	0	0	0.505616	0.999803	0.00677769	1	0.0445391	0.872817	0.134586	0	0.5	0	0.501936	0.931484	0.0722308	0.99999	0.0273044	0.709613	0.000709121
262	NGFR	4804	0.987174	0.0195585	1	0.0702943	0.994723	0.000774593	-1	0	0	0.505616	0.995761	0.0112316	1	0.0445391	0.873087	0.134586	0	0.5	0	0.501936	0.978195	0.0497676	1	0.0232378	0.725019	0.000712208
263	NCOR1	9611	1	0.000774593	1	0.0702943	0.812206	0.0315647	-1	0	0	0.505616	0.999882	0.00677769	1	0.0445391	0.873099	0.134586	0	0.5	0	0.501936	0.981776	0.0476375	0.999999	0.0249806	0.709364	0.000712765
264	DDX3X	1654	0.999722	0.0060031	1	0.0702943	0.983667	0.00251743	1	0.028079	0	0.505616	0.374699	0.0596437	1	0.0445391	0.873099	0.134586	0	0.5	0	0.501936	0.971293	0.0538342	0.999986	0.028079	0.7151	0.000719251
265	EIF4EBP1	1978	0.774947	0.0642912	1	0.0702943	0.939044	0.00716499	-1	0	0	0.505616	1	0.00464756	1	0.0445391	0.873098	0.134586	0	0.5	-1	0	0.999912	0.0118125	1	0.0232378	0.781932	0.000736065
266	ITGAV	3685	0.989002	0.0180093	1	0.0702943	0.799981	0.0350503	-1	0	0	0.505616	0.999992	0.00542215	1	0.0445391	0.873098	0.134586	-1	0	0	0.501936	0.999995	0.00677769	0.999997	0.0255616	0.779447	0.000739648
267	PFKP	5214	0.99999	0.00154919	1	0.070488	0.43232	0.0640976	-1	0	0	0.505616	0.874814	0.0261425	1	0.0447328	0.873099	0.134586	-1	0	-1	0	1	0.00522851	0.546155	0.134779	0.789629	0.000766696
268	NR4A3	8013	0.999993	0.00135554	1	0.0702943	0.531008	0.0546088	0.95401	0.0472502	0	0.505616	0.23662	0.0720372	1	0.0447328	0.872907	0.134586	0	0.5	0	0.501936	0.999989	0.00793958	1	0.0232378	0.666172	0.00077303
269	CST3	1471	0.843495	0.0538342	1	0.0702943	0.995727	0.000774593	0.96114	0.0464756	0	0.505616	0.00758907	0.0950813	1	0.0445391	0.812068	0.144268	-1	0	0	0.501936	0.99689	0.0274981	1	0.0232378	0.722228	0.000780893
270	MEN1	4221	0.999963	0.00213013	1	0.0702943	0.238627	0.0939194	1	0.028079	0	0.505616	0.852213	0.0278854	1	0.0445391	0.873099	0.134586	0	0.5	-1	0	0.990778	0.0369868	1	0.0232378	0.741559	0.000798587
271	TRAF2	7186	0.999976	0.00174284	1	0.0702943	0.780143	0.0369868	-1	0	0	0.505616	0.999998	0.00503486	1	0.0445391	0.873099	0.134586	0	0.5	0	0.501936	0.999548	0.0180093	0.99717	0.0480248	0.707136	0.000812091
272	MTDH	92140	0.806496	0.0606119	1	0.0702943	0.995265	0.000774593	-1	0	0	0.505616	0.71364	0.0365995	1	0.0445391	0.873099	0.134586	-1	0	-1	0	0.970784	0.0540279	1	0.0232378	0.858153	0.000814928
273	CFL1	1072	0.825173	0.0586754	1	0.0702943	0.994778	0.000774593	-1	0	0	0.505616	0.998996	0.00890782	1	0.0445391	0.873099	0.134586	0	0.5	-1	0	0.910144	0.0803641	1	0.0238187	0.785669	0.00081712
274	RAC1	5879	0.815447	0.060031	1	0.0702943	0.93016	0.00832688	0.583592	0.0548025	0	0.505616	1	0.00464756	1	0.0445391	0.873099	0.134586	0	0.5	0	0.501936	0.999344	0.0193648	1	0.0232378	0.716399	0.000832357
275	MSN	4478	0.596236	0.0852053	1	0.0702943	0.95015	0.0056158	0.999857	0.0348567	0	0.505616	0.914437	0.0228505	1	0.0445391	0.873099	0.134586	0	0.5	0	0.501936	0.999998	0.0060031	0.999997	0.0253679	0.723209	0.00083626
276	SOX9	6662	0.998247	0.00890782	1	0.0702943	0.531008	0.0546088	1	0.028079	0	0.505616	0.83745	0.0294345	1	0.0445391	0.872203	0.134586	0	0.5	0	0.501936	0.999996	0.0063904	1	0.0232378	0.703729	0.000844832
277	SOX2	6657	0.999589	0.00677769	1	0.0702943	0.531008	0.0546088	1	0.028079	0	0.505616	0.930224	0.0213013	1	0.0445391	0.873099	0.134586	0	0.5	0	0.501936	0.999908	0.0118125	1	0.0232378	0.707937	0.000850235
278	IGF2	3481	0.961995	0.031952	1	0.0702943	0.416748	0.0654531	1	0.028079	0	0.505616	0.889023	0.0245933	1	0.0445391	0.868106	0.135554	0	0.5	-1	0	1	0.00522851	1	0.0232378	0.757962	0.000882794
279	CXCR4	7852	0.934808	0.0373741	1	0.0702943	0.684978	0.0464756	0.999999	0.0288536	0	0.505616	0.996157	0.0112316	1	0.0445391	0.873097	0.134586	0	0.5	0	0.501936	1	0.00522851	1	0.0232378	0.720826	0.000887248
280	THY1	7070	0.985629	0.0207204	1	0.0702943	0.992311	0.00116189	-1	0	0	0.505616	0.923698	0.0220759	1	0.0445391	0.68408	0.161696	0	0.5	0	0.501936	0.998219	0.024206	1	0.0232378	0.711861	0.000889277
281	MYB	4602	0.980545	0.0232378	1	0.0702943	0.238627	0.0939194	1	0.028079	0	0.505616	0.998192	0.00948877	1	0.0445391	0.873098	0.134586	0	0.5	0	0.501936	1	0.00522851	1	0.0232378	0.685663	0.000897687
282	BNIP3	664	0.593541	0.0852053	1	0.0702943	0.987037	0.00193648	-1	0	0	0.505616	0.971102	0.0180093	1	0.0445391	0.872767	0.134586	0	0.5	0	0.501936	1	0.00522851	1	0.0238187	0.703883	0.000899101
283	CSNK2B	1460	0.992891	0.0145236	1	0.0702943	0.967443	0.00348567	-1	0	0	0.505616	0.999576	0.00774593	1	0.0445391	0.873099	0.134586	0	0.5	-1	0	0.995369	0.0309837	0.91838	0.0834624	0.791968	0.000904197
284	WNT5A	7474	0.952202	0.0340821	1	0.0702943	0.50299	0.0584818	1	0.028079	0	0.505616	0.99994	0.00619675	1	0.0445391	0.820515	0.1433	0	0.5	0	0.501936	0.999974	0.00890782	1	0.0232378	0.704015	0.000923492
285	DAPK1	1612	0.988711	0.0183966	1	0.0702943	0	0.554802	-1	0	0.136388	0.0112316	0.985739	0.0147173	1	0.0445391	0.873099	0.134586	0	0.5	0	0.501936	1	0.00522851	1	0.0232378	0.668773	0.000929767
286	ETS1	2113	0.994708	0.0133617	1	0.0702943	0.531008	0.0546088	-1	0	0	0.505616	1	0.00464756	1	0.0445391	0.873098	0.134586	0	0.5	0	0.501936	1	0.00522851	1	0.0232378	0.684397	0.000935311
287	ACTN1	87	0.815418	0.060031	1	0.070488	0.957168	0.00542215	0.935229	0.0480248	0	0.505616	0.999396	0.00852053	1	0.0445391	0.873099	0.134586	0	0.5	0	0.501936	0.999998	0.0060031	0.82578	0.0989543	0.727973	0.00093595
288	CCN2	1490	0.996473	0.0106507	1	0.0702943	0.324004	0.0784276	1	0.028079	0	0.505616	0.852167	0.0278854	1	0.0445391	0.862805	0.136909	0	0.5	0	0.501936	1	0.00522851	1	0.0232378	0.686622	0.00094227
289	BIRC2	329	0.997441	0.0102634	1	0.0702943	0.832607	0.0203331	-1	0	0	0.505616	0.999929	0.00619675	1	0.0445391	0.873099	0.134586	0	0.5	0	0.501936	0.999842	0.013749	1	0.0240124	0.711929	0.000947605
290	IRF4	3662	0.980847	0.0232378	1	0.0702943	0.238627	0.0939194	0.999993	0.0305964	0	0.505616	0.870948	0.0265298	1	0.0445391	0.872549	0.134586	0	0.5	-1	0	1	0.00522851	1	0.0232378	0.741995	0.000949141
291	ATF2	1386	0.999533	0.00677769	1	0.0702943	0.865468	0.0164601	-1	0	0	0.505616	1	0.00464756	1	0.0445391	0.873099	0.134586	0	0.5	0	0.501936	0.998574	0.0228505	0.999767	0.0367932	0.714947	0.000954874
292	CRYAB	1410	0.935891	0.0369868	1	0.0702943	0.940029	0.00716499	0.999986	0.031371	0	0.505616	0.752732	0.0344694	1	0.0445391	0.873099	0.134586	0	0.5	0	0.501936	0.999873	0.0129744	1	0.0234314	0.731248	0.000967962
293	CD40	958	0.955321	0.0327266	1	0.0702943	0.645875	0.0503486	0.999752	0.0369868	0	0.505616	0.940639	0.0205267	1	0.0445391	0.873097	0.134586	-1	0	0	0.501936	0.999989	0.00793958	1	0.0232378	0.781184	0.00097516
294	PTPN11	5781	0.992634	0.0149109	1	0.0702943	0.241709	0.0853989	1	0.028079	0	0.505616	1	0.00464756	1	0.0445391	0.873099	0.134586	0	0.5	0	0.501936	0.998446	0.0232378	1	0.0232378	0.686437	0.000978299
295	RARB	5915	0.997558	0.0100697	1	0.0702943	0.750533	0.0426026	0.999997	0.0302091	0	0.505616	0.933108	0.020914	1	0.0445391	0.87309	0.134586	0	0.5	0	0.501936	0.999822	0.01433	1	0.0232378	0.726267	0.000980337
296	EIF4E	1977	0.675572	0.0774593	1	0.0702943	0.958794	0.00542215	-1	0	0	0.505616	0.999999	0.00503486	1	0.0445391	0.873099	0.134586	0	0.5	-1	0	0.997504	0.0259489	1	0.0232378	0.777948	0.00098545
297	HRAS	3265	0.862654	0.0513168	1	0.0702943	0.50308	0.0584818	1	0.028079	0	0.505616	1	0.00464756	1	0.0445391	0.873099	0.134586	0	0.5	0	0.501936	0.999956	0.0100697	1	0.0232378	0.702655	0.000985726
298	DNMT1	1786	0.999878	0.00484121	1	0.0702943	0.768225	0.039117	0.999404	0.0389233	0	0.505616	0.39958	0.0577072	1	0.0445391	0.873099	0.134586	0	0.5	0	0.501936	0.999965	0.00929512	1	0.0232378	0.699998	0.000986631
299	NCAM1	4684	0.830248	0.0563517	1	0.0702943	0.965305	0.00406662	-1	0	0	0.505616	0.999366	0.00852053	1	0.0445391	0.871282	0.134973	0	0.5	0	0.501936	0.999938	0.0106507	1	0.0232378	0.715918	0.000992737
300	ANXA2	302	0.970973	0.0271108	1	0.0702943	0.990198	0.00154919	-1	0	0	0.505616	0.00758907	0.0950813	1	0.0445391	0.873099	0.134586	0	0.5	0	0.501936	1	0.00522851	1	0.0232378	0.642064	0.000993146
301	L1CAM	3897	0.737464	0.0683579	1	0.0702943	0.991914	0.00116189	1	0.028079	0	0.505616	0.012486	0.0950813	1	0.0445391	0.870669	0.134973	0	0.5	0	0.501936	0.999393	0.0189775	1	0.0232378	0.663394	0.000993921
302	NF2	4771	0.857722	0.0522851	1	0.0702943	0.970021	0.00348567	1	0.028079	0	0.505616	0.744417	0.035244	1	0.0445391	0.873099	0.134586	0	0.5	0	0.501936	0.998552	0.0228505	1	0.0232378	0.729853	0.00100143
303	DCC	1630	0.171136	0.155306	1	0.0702943	0.973817	0.00329202	1	0.028079	0	0.505616	0.886262	0.0245933	1	0.0445391	0.873096	0.134586	-1	0	0	0.501936	0.995752	0.0307901	1	0.0232378	0.756982	0.00100799
304	IRF7	3665	0.928278	0.0389233	1	0.0702943	0.238627	0.0939194	0.226297	0.0584818	0	0.505616	0.923081	0.0220759	1	0.0445391	0.873099	0.134586	-1	0	-1	0	1	0.00522851	0.99999	0.0274981	0.763858	0.00100876
305	MALT1	10892	0.983347	0.0222696	1	0.0702943	0.324004	0.0784276	1	0.028079	0	0.505616	0.95059	0.0197521	1	0.0445391	0.873091	0.134586	-1	0	0	0.501936	0.999924	0.0114253	1	0.0232378	0.75369	0.00101463
306	ESR2	2100	0.999167	0.00735864	1	0.0702943	0.795289	0.035244	0.975245	0.045701	0	0.505616	0.980665	0.0166538	1	0.0445391	0.873099	0.134586	0	0.5	0	0.501936	0.998858	0.0216886	1	0.0232378	0.731012	0.0010152
307	PDGFD	80310	0.978368	0.024206	1	0.0702943	0	0.554802	-1	0	0.992671	0.00232378	0.998598	0.00910147	0.99997	0.0544152	0.559766	0.173703	0	0.5	-1	0	0.963265	0.0582881	0.999992	0.0269171	0.776691	0.00101779
308	BIK	638	0.908847	0.0441518	1	0.0702943	0.823304	0.0211077	-1	0	0.75771	0.00580945	0.442474	0.056158	1	0.0445391	0.870265	0.134973	0	0.5	0	0.501936	0.999831	0.0141363	0.980169	0.0629357	0.754602	0.00103044
309	ACTN4	81	0.999647	0.00677769	1	0.0702943	0.876208	0.0158792	0.999889	0.0346631	0	0.505616	0.958557	0.0189775	1	0.0445391	0.873099	0.134586	0	0.5	0	0.501936	0.951078	0.0646785	1	0.0232378	0.735856	0.00104
310	VHL	7428	0.2611	0.128582	1	0.0702943	0.623122	0.0524787	1	0.028079	0	0.505616	0.999958	0.00619675	1	0.0445391	0.873099	0.134586	-1	0	-1	0	0.997004	0.0273044	1	0.0232378	0.813259	0.00104469
311	CDC7	8317	0.833181	0.056158	1	0.070488	0.407656	0.0673896	-1	0	0.163525	0.0112316	0.821311	0.0305964	1	0.0449264	0.873049	0.134586	0	0.5	-1	0	0.999999	0.00522851	0.730732	0.112897	0.748589	0.0010566
312	NFKBIA	4792	0.995589	0.0123935	1	0.0702943	0	0.554802	0.999999	0.0290473	0	0.505616	1	0.00464756	1	0.0445391	0.873099	0.134586	0	0.5	0	0.501936	1	0.00522851	1	0.0232378	0.666483	0.00106191
313	MKNK2	2872	0.833181	0.056158	0.99979	0.0975988	0.685351	0.0458947	0.0511978	0.0606119	0.149228	0.0112316	0.993452	0.0120062	1	0.0451201	0.872961	0.134586	0	0.5	0	0.501936	0.999883	0.0127808	0.392446	0.151239	0.652804	0.00106358
314	KDM1A	23028	0.999997	0.00116189	1	0.0702943	0.531008	0.0546088	1	0.028079	0	0.505616	0.965443	0.0183966	1	0.0445391	0.873099	0.134586	0	0.5	0	0.501936	0.592052	0.149884	1	0.0232378	0.690253	0.00106653
315	CTTN	2017	0.527344	0.0948877	1	0.0702943	0.953153	0.0056158	-1	0	0	0.505616	0.973395	0.0180093	1	0.0445391	0.873099	0.134586	-1	0	-1	0	0.999464	0.0183966	0.999998	0.0251743	0.851743	0.00107631
316	MME	4311	0.868986	0.0511232	1	0.0702943	0.983042	0.00251743	0.997342	0.0416344	0	0.505616	0.00758907	0.0950813	1	0.0445391	0.873099	0.134586	0	0.5	0	0.501936	0.999956	0.0100697	1	0.0232378	0.666751	0.00108323
317	CDKN1C	1028	0.998532	0.00890782	1	0.0702943	0	0.554802	1	0.028079	0	0.505616	0.966737	0.0183966	1	0.0445391	0.873065	0.134586	0	0.5	-1	0	1	0.00522851	1	0.0232378	0.72568	0.00108514
318	E2F1	1869	0.961325	0.0321456	1	0.0702943	0.810831	0.0342758	-1	0	0	0.505616	1	0.00464756	1	0.0445391	0.873099	0.134586	0	0.5	0	0.501936	1	0.00522851	1	0.0232378	0.708301	0.00108784
319	NDRG1	10397	0.391222	0.113091	0.999999	0.0741673	0.688481	0.0458947	0.97032	0.0458947	0	0.505616	0.996951	0.010457	1	0.0445391	0.873099	0.134586	0	0.5	-1	0	1	0.00522851	1	0.0232378	0.754317	0.00109673
320	MSH6	2956	0.891521	0.0486057	1	0.0702943	0.238627	0.0939194	1	0.028079	0	0.505616	0.939709	0.0205267	1	0.0445391	0.873099	0.134586	-1	0	0	0.501936	1	0.00522851	1	0.0232378	0.741111	0.00109874
321	GSTP1	2950	0.954811	0.0329202	1	0.0702943	0.895831	0.0125871	-1	0	0	0.505616	0.991244	0.0127808	1	0.0445391	0.873099	0.134586	0	0.5	0	0.501936	1	0.00522851	1	0.0232378	0.715327	0.00110131
322	GLUL	2752	0.466773	0.102827	1	0.0702943	0.869832	0.0164601	0.999962	0.0321456	0	0.505616	0.20341	0.07378	1	0.0445391	0.863675	0.136522	-1	0	-1	0	0.999966	0.00910147	1	0.0232378	0.799861	0.00110296
323	WEE1	7465	0.864979	0.0511232	1	0.070488	0	0.554802	-1	0	0.137885	0.0112316	0.944506	0.0197521	1	0.0445391	0.873099	0.134586	0	0.5	-1	0	0.999998	0.00580945	1	0.0240124	0.727323	0.00110735
324	IER3	8870	0.99984	0.00484121	1	0.0702943	0.241709	0.0853989	-1	0	0	0.505616	0.996741	0.0108443	0.999878	0.0617738	0.84712	0.139427	0	0.5	-1	0	1	0.00522851	0.994267	0.0532533	0.722208	0.0011198
325	EGR1	1958	0.999465	0.00677769	1	0.0702943	0.238627	0.0939194	-1	0	0	0.505616	0.99844	0.00910147	1	0.0445391	0.873094	0.134586	0	0.5	0	0.501936	1	0.00522851	1	0.0232378	0.657962	0.00113805
326	JUND	3727	0.999281	0.00716499	1	0.0702943	0.750533	0.0426026	-1	0	0	0.505616	0.995909	0.0112316	1	0.0445391	0.873096	0.134586	0	0.5	0	0.501936	0.999975	0.00890782	1	0.0232378	0.704374	0.00114145
327	TLR2	7097	0.883179	0.049574	1	0.0702943	0.780143	0.0369868	1	0.02866	0	0.505616	0.822434	0.0302091	1	0.0445391	0.868686	0.135554	-1	0	0	0.501936	0.999961	0.00968242	1	0.0232378	0.784024	0.0011472
328	TBX21	30009	0.99258	0.0151046	1	0.0702943	0.463449	0.063904	0.552291	0.0548025	0.16916	0.0112316	0.899976	0.024206	1	0.0445391	0.842566	0.140008	0	0.5	0	0.501936	0.414296	0.176026	0.999992	0.0269171	0.682406	0.00114791
329	TIMP2	7077	0.964178	0.0305964	1	0.0702943	0.980373	0.00290473	-1	0	0	0.505616	0.555995	0.0497676	1	0.0445391	0.472573	0.181642	0	0.5	0	0.501936	0.999999	0.00522851	1	0.0232378	0.676696	0.00115056
330	TNFAIP3	7128	0.997611	0.00987607	1	0.0702943	0	0.554802	0.999997	0.0304028	0	0.505616	0.971397	0.0180093	1	0.0445391	0.873099	0.134586	-1	0	0	0.501936	1	0.00522851	1	0.0232378	0.725855	0.00115271
331	ZBTB16	7704	0.973378	0.0263362	1	0.0702943	0.760435	0.0408598	1	0.0284663	0	0.505616	0.953729	0.0191712	1	0.0445391	0.873099	0.134586	-1	0	0	0.501936	0.99785	0.0249806	0.999998	0.0253679	0.79296	0.00116147
332	MXD3	83463	0.873893	0.0501549	0.909667	0.16828	0.750533	0.0426026	-1	0	0.660816	0.0063904	-1	0	1	0.0445391	0.821124	0.1433	0	0.5	0.371771	0.00213013	0.844346	0.100891	0.52467	0.136328	0.743681	0.00116995
333	CD28	940	0.836722	0.0553834	1	0.0702943	0.780143	0.0369868	1	0.028079	0	0.505616	0.999989	0.0056158	1	0.0445391	0.788609	0.147366	0	0.5	0	0.501936	0.999486	0.0182029	1	0.0232378	0.720416	0.00117487
334	SP1	6667	0.99992	0.00387297	1	0.0702943	0.238627	0.0939194	-1	0	0	0.505616	1	0.00464756	1	0.0445391	0.873099	0.134586	0	0.5	0	0.501936	0.999124	0.0203331	1	0.0232378	0.658014	0.0011918
335	EDNRB	1910	0.392059	0.113091	1	0.0702943	0.958692	0.00542215	1	0.028079	0	0.505616	0.51925	0.0509295	1	0.0445391	0.87226	0.134586	-1	0	0	0.501936	0.99923	0.0197521	1	0.0232378	0.754961	0.00119517
336	BMPR1B	658	0.93711	0.0364059	1	0.0702943	0.764302	0.0395043	1	0.028079	0.446161	0.00658404	0.666288	0.0393106	1	0.0445391	0.873033	0.134586	0	0.5	0	0.501936	0.776093	0.115414	0.973774	0.0664214	0.757025	0.00119926
337	FADD	8772	0.962332	0.031952	1	0.0702943	0.83636	0.0195585	0.980776	0.0451201	0	0.505616	0.995622	0.0112316	1	0.0445391	0.873099	0.134586	0	0.5	0	0.501936	0.999774	0.0151046	0.999901	0.0338885	0.733778	0.00120901
338	CASP9	842	0.970456	0.0273044	1	0.0702943	0.241709	0.0853989	-1	0	0	0.505616	1	0.00464756	1	0.0445391	0.873098	0.134586	-1	0	0	0.501936	0.999972	0.00890782	1	0.0232378	0.722682	0.00121911
339	ALOX5	240	0.0909147	0.155306	1	0.0702943	0.993917	0.000774593	0.574839	0.0548025	0	0.505616	0.604461	0.0429899	1	0.0445391	0.873058	0.134586	0	0.5	0	0.501936	0.997551	0.0259489	1	0.0232378	0.652487	0.00123201
340	MYD88	4615	0.634549	0.080945	1	0.0702943	0.50299	0.0584818	1	0.028079	0	0.505616	0.988108	0.013749	1	0.0445391	0.873099	0.134586	-1	0	0	0.501936	0.999945	0.010457	1	0.0232378	0.753963	0.0012388
341	GHR	2690	0.991975	0.0152982	1	0.0702943	0.465621	0.063904	1	0.028079	0	0.505616	0.979699	0.0166538	1	0.0445391	0.873097	0.134586	0	0.5	0	0.501936	0.999684	0.0164601	1	0.0234314	0.704271	0.0012458
342	PAX6	5080	0.999803	0.00503486	1	0.0702943	0.531008	0.0546088	1	0.028079	0	0.505616	0.701156	0.0371805	1	0.0445391	0.873098	0.134586	0	0.5	0	0.501936	0.997167	0.0265298	1	0.0232378	0.697238	0.00124741
343	ERCC1	2067	0.97896	0.0238187	1	0.0702943	0.911305	0.011038	1	0.028079	0	0.505616	0.206521	0.07378	1	0.0445391	0.872949	0.134586	0	0.5	0	0.501936	0.999806	0.0145236	1	0.0232378	0.69625	0.00126444
344	GLI3	2737	0.997593	0.00987607	1	0.0702943	0.487677	0.0613865	1	0.028079	0	0.505616	0.999127	0.00871418	1	0.0445391	0.873067	0.134586	0	0.5	0	0.501936	0.971733	0.0534469	1	0.0232378	0.705983	0.00126547
345	SNAI2	6591	0.981165	0.0232378	1	0.0702943	0.238627	0.0939194	1	0.028079	0	0.505616	0.990551	0.0133617	1	0.0445391	0.872882	0.134586	-1	0	0	0.501936	0.998096	0.024787	1	0.0232378	0.747578	0.00126626
346	IL6	3569	0.988002	0.0195585	1	0.0702943	0	0.554802	1	0.028079	0	0.505616	1	0.00464756	1	0.0445391	0.808329	0.144849	0	0.5	0	0.501936	1	0.00522851	1	0.0232378	0.663015	0.00126774
347	SERPINE1	5054	0.824115	0.0586754	1	0.0702943	0.416748	0.0654531	0.933819	0.0480248	0	0.505616	0.999679	0.00716499	1	0.0445391	0.718472	0.157436	0	0.5	0	0.501936	1	0.00522851	1	0.0232378	0.683157	0.00127418
348	ERCC2	2068	0.971473	0.0265298	1	0.0702943	0.947462	0.00619675	1	0.028079	0	0.505616	0.217101	0.0724245	1	0.0445391	0.873067	0.134586	0	0.5	0	0.501936	0.997916	0.0249806	1	0.0232378	0.699832	0.00128912
349	GATA4	2626	0.999588	0.00677769	1	0.0702943	0.832135	0.0203331	1	0.028079	0	0.505616	0.773156	0.0329202	1	0.0445391	0.871998	0.134586	0	0.5	0	0.501936	0.946856	0.0662277	1	0.0232378	0.723639	0.00129378
350	XRCC5	7520	0.999913	0.00426026	1	0.0702943	0.416748	0.0654531	-1	0	0	0.505616	0.957162	0.0191712	1	0.0445391	0.873099	0.134586	0	0.5	-1	0	0.999842	0.013749	0.999758	0.0367932	0.739486	0.00130517
351	PIN1	5300	0.844331	0.0538342	1	0.0702943	0.97685	0.00309837	-1	0	0	0.505616	0.994628	0.0118125	1	0.0445391	0.873099	0.134586	0	0.5	0	0.501936	0.998786	0.0222696	1	0.0234314	0.717494	0.00130658
352	NFE2L2	4780	0.99902	0.00774593	1	0.0702943	0.238627	0.0939194	1	0.028079	0	0.505616	0.65519	0.0400852	1	0.0445391	0.873099	0.134586	0	0.5	0	0.501936	0.999935	0.0106507	1	0.0232378	0.670629	0.00130915
353	FH	2271	0.665193	0.0790085	1	0.0702943	0.241709	0.0853989	1	0.028079	0	0.505616	0.999977	0.0060031	1	0.0445391	0.873099	0.134586	0	0.5	-1	0	0.999125	0.0203331	1	0.0232378	0.732442	0.00132596
354	P2RX7	5027	0.999998	0.00116189	1	0.0702943	0.979372	0.00290473	-1	0	0	0.505616	0.00758907	0.0950813	1	0.0445391	0.431932	0.185709	0	0.5	0	0.501936	0.823566	0.104957	1	0.0232378	0.607032	0.00133016
355	PPARA	5465	1	0.000774593	1	0.0702943	0.750533	0.0426026	-1	0	0	0.505616	0.898339	0.024206	1	0.0445391	0.873098	0.134586	0	0.5	0	0.501936	0.960906	0.0596437	1	0.0232378	0.698055	0.00134222
356	FGF2	2247	0.997789	0.00948877	1	0.0702943	0	0.554802	-1	0	0	0.505616	1	0.00464756	1	0.0445391	0.873007	0.134586	-1	0	0	0.501936	1	0.00522851	1	0.0232378	0.699885	0.00135388
357	IL1B	3553	0.99907	0.00755229	1	0.0702943	0	0.554802	0.937406	0.0480248	0	0.505616	0.998966	0.00890782	1	0.0445391	0.856194	0.138071	0	0.5	0	0.501936	1	0.00522851	1	0.0232378	0.663125	0.00135538
358	JUNB	3726	0.980847	0.0232378	1	0.0702943	0.750533	0.0426026	-1	0	0	0.505616	0.998172	0.00948877	1	0.0445391	0.873097	0.134586	0	0.5	0	0.501936	1	0.00522851	1	0.0232378	0.703636	0.00135715
359	LRP6	4040	0.961056	0.0321456	1	0.0702943	0.973969	0.00309837	0.999999	0.0288536	0	0.505616	0.993586	0.0120062	1	0.0445391	0.873053	0.134586	0	0.5	0	0.501936	0.716224	0.125484	0.995012	0.0518978	0.732906	0.00135812
360	TFRC	7037	0.81589	0.0598373	1	0.0702943	0.487399	0.0625484	1	0.028079	0	0.505616	0.974668	0.0178156	1	0.0445391	0.873098	0.134586	0	0.5	0	0.501936	1	0.00522851	1	0.0232378	0.69816	0.00136407
361	ITGA3	3675	0.979191	0.0238187	1	0.0702943	0.851127	0.0182029	1	0.028079	0	0.505616	0.990728	0.0131681	1	0.0445391	0.868617	0.135554	0	0.5	0	0.501936	0.999844	0.013749	0.795263	0.104183	0.727096	0.00137214
362	TBK1	29110	0.957611	0.0321456	1	0.0702943	0	0.554802	1	0.028079	0.163525	0.0112316	0.892849	0.0243997	1	0.0445391	0.873099	0.134586	0	0.5	-1	0	0.940145	0.0681642	0.99995	0.0323393	0.754314	0.00137874
363	CDKN2B	1030	0.997992	0.00948877	1	0.0702943	0	0.554802	-1	0	0	0.505616	0.999996	0.00503486	1	0.0445391	0.873099	0.134586	0	0.5	-1	0	1	0.00522851	1	0.0232378	0.6999	0.00139276
364	ATP1A1	476	0.959848	0.0321456	1	0.0702943	0.994228	0.000774593	-1	0	0	0.505616	0.352307	0.0613865	1	0.0445391	0.873099	0.134586	0	0.5	0	0.501936	0.99558	0.0307901	0.999995	0.0261425	0.687754	0.00139467
365	PTPN6	5777	0.97001	0.0273044	1	0.0702943	0.852477	0.0180093	-1	0	0	0.505616	1	0.00464756	1	0.0445391	0.873099	0.134586	0	0.5	0	0.501936	0.998417	0.0232378	1	0.0232378	0.712417	0.00139621
366	TNFRSF10B	8795	0.988933	0.0182029	1	0.0702943	0	0.554802	0.583592	0.0548025	0	0.505616	0.999334	0.00852053	1	0.0445391	0.873031	0.134586	-1	0	0	0.501936	0.999998	0.00580945	1	0.0232378	0.705274	0.00141213
367	TRIM24	8805	0.999787	0.00522851	1	0.0702943	0.894111	0.0125871	0.97185	0.045701	0	0.505616	0.124137	0.0768784	1	0.0445391	0.873099	0.134586	-1	0	0	0.501936	0.924809	0.0747483	0.999719	0.0369868	0.744882	0.00141426
368	GLI2	2736	0.994923	0.0131681	1	0.0702943	0.487677	0.0613865	1	0.028079	0	0.505616	0.999657	0.00716499	1	0.0445391	0.872995	0.134586	0	0.5	0	0.501936	0.94117	0.0675833	1	0.0232378	0.704588	0.00142135
369	HNRNPA2B1	3181	0.996432	0.0106507	1	0.0702943	0.978486	0.00309837	0.595889	0.0548025	0	0.505616	0.0019214	0.0950813	1	0.0445391	0.873099	0.134586	0	0.5	0	0.501936	0.997901	0.0249806	0.987896	0.0596437	0.64878	0.00142291
370	JAG1	182	0.36619	0.113091	1	0.0702943	0.631317	0.0513168	1	0.028079	0	0.505616	0.994963	0.0116189	1	0.0445391	0.73777	0.155887	0	0.5	0	0.501936	1	0.00522851	1	0.0232378	0.679432	0.00144287
371	CDKN2C	1031	0.997992	0.00948877	1	0.0702943	0	0.554802	0.488707	0.0565453	0	0.505616	0.999665	0.00716499	1	0.0445391	0.873099	0.134586	0	0.5	0	0.501936	0.999999	0.00542215	1	0.0236251	0.641493	0.00145576
372	XIAP	331	0.946252	0.0350503	1	0.0702943	0.324004	0.0784276	1	0.028079	0	0.505616	0.999926	0.00619675	1	0.0445391	0.873099	0.134586	0	0.5	0	0.501936	0.997818	0.0249806	1	0.0232378	0.691303	0.00146411
373	TRAF6	7189	0.999784	0.00522851	1	0.0702943	0.324004	0.0784276	-1	0	0	0.505616	0.999998	0.00503486	1	0.0445391	0.873099	0.134586	0	0.5	0	0.501936	0.9961	0.0294345	1	0.0232378	0.665632	0.00146618
374	DMD	1756	0.438541	0.107862	1	0.0702943	0.951511	0.0056158	1	0.028079	0.00439212	0.0114253	0	0.547444	1	0.0445391	0.872993	0.134586	0	0.5	0	0.501936	0.96273	0.0584818	1	0.0232378	0.638429	0.00147944
375	TYMS	7298	0.356411	0.113284	1	0.0702943	0.823304	0.0211077	-1	0	0	0.505616	0.744973	0.035244	1	0.0445391	0.87306	0.134586	-1	0	-1	0	1	0.00522851	1	0.0232378	0.809268	0.00148036
376	RAD50	10111	0.995298	0.0127808	1	0.0702943	0.485315	0.0635167	0.965576	0.046282	0	0.505616	0.904539	0.0240124	1	0.0445391	0.873099	0.134586	0	0.5	0	0.501936	0.999914	0.0118125	0.99999	0.0274981	0.701386	0.00149238
377	SMARCB1	6598	0.999942	0.00271108	1	0.0702943	0.238627	0.0939194	1	0.028079	0	0.505616	0.377401	0.0596437	1	0.0445391	0.873099	0.134586	0	0.5	0	0.501936	0.994825	0.0311774	1	0.0232378	0.654195	0.00152058
378	HDAC5	10014	0.999998	0.00116189	1	0.0702943	0.487677	0.0613865	-1	0	0	0.505616	0.941019	0.0205267	1	0.0445391	0.873099	0.134586	-1	0	0	0.501936	0.957763	0.0613865	0.998316	0.0460883	0.743556	0.00153129
379	PTK6	5753	0.919698	0.0398916	1	0.0702943	0.327106	0.0731991	-1	0	0.869852	0.00464756	0.999979	0.0060031	1	0.0445391	0.873096	0.134586	0	0.5	0	0.501936	0.539723	0.157242	0.980662	0.0629357	0.722156	0.00153212
380	SPHK1	8877	0.978613	0.024206	1	0.0702943	0.756413	0.0410534	-1	0	0	0.505616	0.999109	0.00871418	1	0.0445391	0.862277	0.137103	0	0.5	-1	0	0.999108	0.0203331	1	0.0232378	0.773856	0.00153266
381	GRK5	2869	0.964323	0.0305964	0.998779	0.113284	0.873571	0.0158792	-1	0	0.136388	0.0112316	0.312433	0.0662277	0.998331	0.0790085	0.873099	0.134586	0	0.5	-1	0	0.998519	0.0228505	0.88664	0.0898528	0.772327	0.00153636
382	FOXP1	27086	0.999852	0.00484121	1	0.0702943	0.238627	0.0939194	1	0.028079	0	0.505616	0.138033	0.0768784	1	0.0445391	0.873008	0.134586	0	0.5	0	0.501936	0.999828	0.01433	1	0.0232378	0.634163	0.0015512
383	OGT	8473	0.999995	0.00116189	1	0.0702943	0.964274	0.00406662	-1	0	0	0.505616	0.32302	0.0662277	1	0.0445391	0.873099	0.134586	0	0.5	0	0.501936	0.957864	0.0613865	0.889443	0.0898528	0.677676	0.00157667
384	YAP1	10413	0.996778	0.0106507	1	0.0702943	0.672345	0.0487994	1	0.028079	0	0.505616	0.222915	0.0724245	1	0.0445391	0.873099	0.134586	0	0.5	-1	0	0.991577	0.0356313	1	0.0232378	0.739878	0.00158245
385	IRF3	3661	0.992137	0.0151046	1	0.0702943	0.238627	0.0939194	0.289126	0.0577072	0	0.505616	0.96136	0.0185902	1	0.0445391	0.873099	0.134586	-1	0	-1	0	0.957202	0.0615802	0.999999	0.0249806	0.773126	0.0016001
386	XBP1	7494	0.999846	0.00484121	1	0.0702943	0.630929	0.0522851	-1	0	0	0.505616	0.393335	0.0584818	1	0.0445391	0.872977	0.134586	0	0.5	0	0.501936	1	0.00522851	1	0.0232378	0.659814	0.00160032
387	SOD2	6648	0.213391	0.155306	1	0.0702943	0.823304	0.0211077	-1	0	0	0.505616	0.994254	0.0118125	1	0.0445391	0.873098	0.134586	0	0.5	-1	0	1	0.00522851	1	0.0232378	0.728238	0.00160295
388	RAC2	5880	0.848894	0.0530596	1	0.0702943	0.675054	0.0466692	0.9053	0.048993	0	0.505616	0.999998	0.00503486	0.999999	0.0458947	0.843438	0.139814	0	0.5	0	0.501936	0.999744	0.0154919	0.999818	0.0365995	0.710878	0.00162192
389	SPHK2	56848	0.998698	0.00871418	1	0.0702943	0.823304	0.0211077	-1	0	0	0.505616	0.997118	0.0102634	1	0.0449264	0.759065	0.152982	0	0.5	-1	0	0.851637	0.0989543	1	0.0232378	0.767647	0.00163667
390	SOCS3	9021	0.848894	0.0530596	1	0.0702943	0.43232	0.0640976	-1	0	0	0.505616	1	0.00464756	1	0.0445391	0.873099	0.134586	0	0.5	0	0.501936	1	0.00522851	1	0.0232378	0.668516	0.00163868
391	IRF8	3394	0.928278	0.0389233	1	0.0731991	0.238627	0.0939194	0.901552	0.048993	0	0.505616	0.592213	0.0433772	1	0.0445391	0.872007	0.134586	-1	0	-1	0	0.99994	0.0106507	0.999984	0.0290473	0.79205	0.00164012
392	SOCS1	8651	0.883936	0.0493803	1	0.0702943	0.43232	0.0640976	-1	0	0	0.505616	0.999996	0.00503486	1	0.0445391	0.873099	0.134586	0	0.5	0	0.501936	1	0.00522851	1	0.0232378	0.670228	0.00164353
393	VTN	7448	0.966891	0.0284663	1	0.0702943	0	0.554802	-1	0	0.996059	0.00232378	0.986135	0.0147173	1	0.0445391	0.873098	0.134586	0	0.5	0	0.501936	0.926416	0.074361	0.999999	0.0245933	0.721535	0.00164884
394	WT1	7490	0.862208	0.0513168	1	0.0702943	0.487677	0.0613865	1	0.028079	0	0.505616	0.910542	0.0232378	1	0.0445391	0.873086	0.134586	0	0.5	0	0.501936	0.999985	0.00813323	1	0.0232378	0.697537	0.00164893
395	NCOR2	9612	0.998965	0.00774593	1	0.0702943	0.487677	0.0613865	-1	0	0	0.505616	0.998915	0.00890782	1	0.0445391	0.873099	0.134586	-1	0	0	0.501936	0.998808	0.0222696	0.992596	0.0542215	0.748232	0.00165558
396	ZEB1	6935	0.987341	0.0195585	1	0.0702943	0.531008	0.0546088	0.992267	0.0427963	0	0.505616	0.837201	0.0294345	1	0.0445391	0.873099	0.134586	-1	0	0	0.501936	0.993923	0.0317583	1	0.0232378	0.766612	0.00165862
397	MTA1	9112	0.99757	0.00987607	1	0.0702943	0.752595	0.0426026	-1	0	0	0.505616	0.960475	0.0185902	1	0.0445391	0.873099	0.134586	-1	0	0	0.501936	0.997963	0.024787	0.999994	0.0265298	0.77304	0.00165905
398	TLR4	7099	0.979628	0.0236251	1	0.0702943	0.851378	0.0182029	1	0.028079	0	0.505616	0.953369	0.0191712	1	0.0445391	0.872819	0.134586	0	0.5	0	0.501936	0.927335	0.07378	1	0.0232378	0.731698	0.00166146
399	UCHL1	7345	0.997382	0.0102634	1	0.0702943	0.645875	0.0503486	0.999948	0.0327266	0	0.505616	0.074786	0.0853989	1	0.0445391	0.873099	0.134586	0	0.5	0	0.501936	0.9999	0.0121998	1	0.0234314	0.659831	0.00168473
400	BMP4	652	0.996232	0.011038	1	0.0702943	0	0.554802	1	0.028079	0	0.505616	0.993994	0.0118125	1	0.0445391	0.873099	0.134586	0	0.5	0	0.501936	0.999973	0.00890782	1	0.0232378	0.666258	0.00169563
401	HDAC9	9734	0.998779	0.00871418	1	0.0702943	0.384018	0.0706816	0.488707	0.0565453	0	0.505616	0.863543	0.0271108	1	0.0445391	0.873099	0.134586	0	0.5	0	0.501936	0.99935	0.0193648	1	0.0232378	0.66762	0.00170192
402	TRAF3	7187	0.992489	0.0151046	0.999784	0.0977924	0.241709	0.0853989	0.662514	0.0536406	0	0.505616	0.99751	0.00987607	1	0.0445391	0.873099	0.134586	0	0.5	0	0.501936	0.99942	0.0189775	1	0.0238187	0.670855	0.00170871
403	CEBPD	1052	0.99245	0.0151046	0.999996	0.0786212	0.238627	0.0939194	-1	0	0	0.505616	0.99232	0.0127808	1	0.0445391	0.873044	0.134586	-1	0	0	0.501936	0.999991	0.00755229	0.999794	0.0365995	0.723086	0.00171258
404	AXIN2	8313	0.976161	0.0255616	1	0.0702943	0	0.554802	1	0.028079	0	0.505616	1	0.00464756	1	0.0445391	0.87305	0.134586	0	0.5	-1	0	0.997277	0.0261425	1	0.0232378	0.726057	0.00173224
405	ITGA5	3678	0.993546	0.01433	1	0.0702943	0.725255	0.0453137	-1	0	0	0.505616	0.978668	0.0170411	1	0.0445391	0.873093	0.134586	0	0.5	0	0.501936	0.999972	0.00890782	1	0.0232378	0.701026	0.00174626
406	FBXW7	55294	0.999037	0.00755229	1	0.0702943	0.487399	0.0625484	1	0.028079	0	0.505616	0.996276	0.011038	1	0.0445391	0.873099	0.134586	0	0.5	0	0.501936	0.652568	0.138459	1	0.0232378	0.691073	0.00176497
407	CD44	960	0.99283	0.0147173	1	0.0702943	0.780193	0.0367932	-1	0	0	0.505616	0.717036	0.0364059	1	0.0445391	0.873099	0.134586	0	0.5	0	0.501936	1	0.00522851	1	0.0232378	0.693035	0.0017746
408	ADORA2A	135	0.995926	0.0118125	1	0.0702943	0.968907	0.00348567	-1	0	0	0.505616	0.772331	0.0329202	1	0.0445391	0.307509	0.197521	0	0.5	0	0.501936	0.973116	0.0526723	1	0.0232378	0.675057	0.00178515
409	VCAN	1462	0.675744	0.0774593	1	0.0706816	0.264906	0.0826878	0.934153	0.0480248	0	0.505616	0.803827	0.0315647	1	0.0445391	0.824974	0.142719	-1	0	0	0.501936	1	0.00522851	1	0.0232378	0.720189	0.00180624
410	LDHB	3945	0.923982	0.0393106	0.976709	0.148722	0.833285	0.0199458	0.0794105	0.0606119	0	0.505616	0.255162	0.0718435	1	0.0445391	0.873099	0.134586	0	0.5	-1	0	0.999993	0.00735864	1	0.0238187	0.688159	0.001808
411	ATF3	467	0.99245	0.0151046	1	0.0702943	0.238627	0.0939194	-1	0	0	0.505616	0.986094	0.0147173	1	0.0445391	0.873098	0.134586	0	0.5	0	0.501936	1	0.00522851	1	0.0232378	0.657079	0.00181166
412	FOSL1	8061	0.971526	0.0265298	1	0.0702943	0.725299	0.0453137	-1	0	0	0.505616	0.988858	0.0135554	1	0.0445391	0.854714	0.138071	0	0.5	0	0.501936	1	0.00522851	0.999983	0.0294345	0.699526	0.00182092
413	ODC1	4953	0.5495	0.0933385	0.995793	0.127808	0.324004	0.0784276	0.999999	0.0288536	0	0.505616	0.849475	0.0278854	1	0.0445391	0.871812	0.134586	0	0.5	-1	0	1	0.00522851	1	0.0232378	0.725829	0.00182583
414	ABCB1	5243	0.346634	0.115608	1	0.0702943	0.824739	0.0211077	0.807653	0.0517041	0	0.505616	0.847601	0.0278854	1	0.0445391	0.827688	0.142525	0	0.5	0	0.501936	0.999998	0.0060031	1	0.0232378	0.683875	0.00182719
415	ANGPT1	284	0.985213	0.0211077	1	0.0702943	0.780143	0.0369868	-1	0	0	0.505616	0.99983	0.00677769	1	0.0445391	0.749166	0.154144	0	0.5	0	0.501936	0.999438	0.0187839	1	0.0232378	0.69988	0.00183921
416	RBL2	5934	0.998406	0.00890782	1	0.0702943	0.384018	0.0706816	-1	0	0	0.505616	0.999381	0.00852053	1	0.0445391	0.873099	0.134586	0	0.5	-1	0	0.994676	0.0311774	0.999299	0.0408598	0.73799	0.00183986
417	ROS1	6098	0.992433	0.0151046	0.999999	0.0749419	0.324004	0.0784276	-1	0	0.982433	0.00271108	-1	0	1	0.0445391	0.600154	0.170411	0	0.5	0	0.501936	0.939844	0.0683579	1	0.0232378	0.710994	0.00184009
418	IL6ST	3572	0.776298	0.0640976	1	0.0702943	0.764302	0.0395043	-1	0	0	0.505616	0.999153	0.00871418	1	0.0445391	0.87212	0.134586	0	0.5	0	0.501936	1	0.00522851	1	0.0232378	0.694946	0.00184808
419	E2F2	1870	0.977891	0.024206	1	0.0726181	0.750533	0.0426026	-1	0	0	0.505616	1	0.00464756	1	0.0445391	0.873098	0.134586	-1	0	0	0.501936	0.995744	0.0307901	0.998086	0.0464756	0.773634	0.00186712
420	DLL1	28514	0.673166	0.0780403	1	0.0702943	0.918943	0.010457	-1	0	0	0.505616	0.993692	0.0118125	1	0.0445391	0.825741	0.142525	0	0.5	-1	0	0.99497	0.0309837	1	0.0232378	0.770624	0.00188984
421	CSNK2A2	1459	0.91566	0.0410534	1	0.0702943	0	0.554802	-1	0	0.163525	0.0112316	0.999535	0.00832688	1	0.0445391	0.873099	0.134586	0	0.5	-1	0	0.997656	0.0255616	0.959882	0.0701007	0.733962	0.00190853
422	MSH2	4436	0.985395	0.020914	1	0.0702943	0	0.554802	1	0.028079	0	0.505616	0.985282	0.0149109	1	0.0445391	0.873099	0.134586	0	0.5	0	0.501936	1	0.00522851	1	0.0232378	0.665441	0.00191079
423	PFN1	5216	0.849548	0.052866	1	0.0702943	0.883677	0.013749	1	0.028079	0	0.505616	0.305117	0.0662277	1	0.0445391	0.873098	0.134586	0	0.5	-1	0	0.99832	0.0240124	0.997833	0.0470565	0.759622	0.00193415
424	ROR1	4919	0.976368	0.0253679	0.999998	0.0764911	0.756413	0.0410534	-1	0	0.852873	0.00484121	0.066988	0.0853989	1	0.0445391	0.872384	0.134586	0	0.5	0	0.501936	0.628133	0.142138	1	0.0236251	0.701728	0.00194975
425	CLDN1	9076	0.0527496	0.155306	1	0.0702943	0.944589	0.00619675	0.999999	0.0288536	0	0.505616	0.590149	0.0435709	1	0.0445391	0.743065	0.155112	0	0.5	0	0.501936	0.999254	0.0197521	1	0.0232378	0.655387	0.00196593
426	DYNLL1	8655	0.999667	0.0063904	1	0.0702943	0.774289	0.0387297	-1	0	0	0.505616	0.917979	0.0222696	1	0.0445391	0.873099	0.134586	-1	0	0	0.501936	0.958582	0.0606119	0.999997	0.0257552	0.771131	0.00200541
427	ENG	2022	0.999245	0.00716499	1	0.0702943	0	0.554802	1	0.028079	0	0.505616	0.549169	0.0497676	1	0.0445391	0.299753	0.197909	-1	0	0	0.501936	0.999977	0.00890782	1	0.0232378	0.666056	0.00200889
428	GDNF	2668	0.980789	0.0232378	1	0.0702943	0.531681	0.0546088	1	0.028079	0	0.505616	0.998748	0.00890782	1	0.0445391	0.853704	0.138071	0	0.5	0	0.501936	0.88162	0.0908211	1	0.0232378	0.704099	0.00201563
429	WRN	7486	0.933158	0.0377614	1	0.0702943	0.783652	0.0360186	1	0.028079	0	0.505616	0.963617	0.0185902	1	0.0445391	0.873096	0.134586	0	0.5	0	0.501936	0.987554	0.0410534	1	0.0238187	0.727088	0.00202282
430	MVP	9961	0.960958	0.0321456	0.999999	0.0739737	0.969825	0.00348567	-1	0	0	0.505616	0.00758907	0.0950813	1	0.0445391	0.873097	0.134586	0	0.5	-1	0	0.992189	0.0342758	1	0.0232378	0.703332	0.00203009
431	CSTB	1476	0.799408	0.0627421	0.999932	0.0923703	0.944575	0.00658404	0.997537	0.0416344	0	0.505616	0.00758907	0.0950813	0.991784	0.094694	0.872851	0.134586	-1	0	0	0.501936	0.999613	0.0168474	1	0.0232378	0.720007	0.00204978
432	CD19	930	0.18626	0.155306	1	0.0702943	0.780143	0.0369868	1	0.028079	0	0.505616	0.999962	0.00619675	1	0.0445391	0.871438	0.134779	0	0.5	0	0.501936	0.994839	0.0311774	1	0.0232378	0.684015	0.00205398
433	RASSF1	11186	0.686535	0.0766847	0.999965	0.0877227	0.407656	0.0673896	1	0.028079	0	0.505616	0.995542	0.0112316	1	0.0445391	0.873099	0.134586	0	0.5	0	0.501936	0.999746	0.0154919	1	0.0232378	0.686155	0.00206091
434	MAP3K21	84451	0.996612	0.0106507	1	0.0712626	0	0.554802	-1	0	0.728716	0.0060031	0	0.547444	0.807867	0.166731	0.869977	0.134973	-1	0	0.575247	0.000968242	0.120405	0.210496	0.304745	0.158792	0.622326	0.00207365
435	ICAM1	3383	0.534409	0.0937258	1	0.0702943	0.780143	0.0369868	-1	0	0	0.505616	0.999078	0.00890782	1	0.0445391	0.873099	0.134586	0	0.5	0	0.501936	1	0.00522851	1	0.0232378	0.682793	0.0020851
436	HDAC3	8841	0.998896	0.00793958	1	0.0702943	0.407656	0.0673896	-1	0	0	0.505616	0.998971	0.00890782	1	0.0445391	0.873099	0.134586	0	0.5	0	0.501936	0.996086	0.0296282	0.999993	0.0267235	0.673149	0.00208943
437	DUSP6	1848	0.760916	0.066615	1	0.0702943	0	0.554802	1	0.028079	0	0.505616	0.999941	0.00619675	1	0.0445391	0.873098	0.134586	0	0.5	0	0.501936	1	0.00522851	1	0.0232378	0.656024	0.00210836
438	HBEGF	1839	0.833365	0.056158	1	0.0702943	0	0.554802	-1	0	0	0.505616	1	0.00464756	1	0.0445391	0.866083	0.136135	-1	0	-1	0	0.99999	0.00774593	1	0.0232378	0.767652	0.0021172
439	PYCARD	29108	0.998404	0.00890782	1	0.0702943	0.823067	0.0305964	-1	0	0	0.505616	0.416566	0.0569326	0.999646	0.0679706	0.873053	0.134586	-1	0	0	0.501936	0.999488	0.0182029	1	0.0232378	0.746724	0.00212049
440	LGALS3	3958	0.975315	0.0259489	1	0.0702943	0.823304	0.0211077	-1	0	0	0.505616	0.61728	0.0420217	1	0.0445391	0.873099	0.134586	0	0.5	0	0.501936	0.999993	0.00735864	1	0.0232378	0.690596	0.00212114
441	WWTR1	25937	0.767931	0.0652595	1	0.0702943	0.58551	0.0532533	1	0.028079	0	0.505616	0.222915	0.0724245	1	0.0445391	0.873098	0.134586	-1	0	-1	0	0.995252	0.0309837	1	0.0232378	0.79316	0.00212986
442	REST	5978	0.999836	0.00484121	1	0.0702943	0.238627	0.0939194	1	0.028079	0	0.505616	0.138799	0.0768784	1	0.0445391	0.873099	0.134586	0	0.5	-1	0	0.894967	0.0855926	1	0.0238187	0.687012	0.00213091
443	PLAU	5328	0.387941	0.113091	1	0.0702943	0	0.554802	0.999552	0.038536	0	0.505616	0.999739	0.00677769	1	0.0445391	0.867241	0.135941	0	0.5	-1	0	1	0.00522851	1	0.0232378	0.692649	0.00213476
444	AQP1	358	0.874591	0.0501549	1	0.0702943	0.999645	0.000193648	-1	0	0	0.505616	0	0.547444	1	0.0445391	0.872713	0.134586	0	0.5	0	0.501936	0.993434	0.0325329	1	0.0232378	0.630122	0.00213722
445	SH3GL1	6455	0.935878	0.0369868	0.999973	0.0863672	0.975131	0.00309837	0.924406	0.0486057	0	0.505616	0.689119	0.0383424	0.999945	0.0573199	0.873098	0.134586	-1	0	0	0.501936	0.756549	0.118319	0.996142	0.0505422	0.781997	0.00214091
446	TIMP3	7078	0.847602	0.0532533	1	0.0702943	0.416748	0.0654531	0.173038	0.0590627	0	0.505616	0.909836	0.0234314	1	0.0445391	0.414791	0.188033	0	0.5	0	0.501936	1	0.00522851	1	0.0232378	0.616375	0.00214327
447	IGFBP3	3486	0.92676	0.039117	1	0.0702943	0.238627	0.0939194	-1	0	0	0.505616	0.998466	0.00910147	1	0.0445391	0.867571	0.135747	0	0.5	0	0.501936	1	0.00522851	1	0.0232378	0.654307	0.00215198
448	CENPF	1063	0.877732	0.0499613	1	0.0702943	0.869885	0.0162665	-1	0	0	0.505616	0.739551	0.0354376	0.9974	0.0838497	0.872891	0.134586	0	0.5	-1	0	1	0.00522851	0.999678	0.0377614	0.766516	0.00216971
449	USP8	9101	0.979882	0.0234314	1	0.0702943	0.882856	0.0141363	1	0.028079	0	0.505616	0.987118	0.0141363	1	0.0445391	0.873098	0.134586	0	0.5	0	0.501936	0.94443	0.0670023	0.837301	0.0972115	0.729429	0.00217715
450	SOX4	6659	0.986063	0.0201394	1	0.0702943	0.644368	0.0505422	-1	0	0	0.505616	0.82522	0.0296282	1	0.0445391	0.873074	0.134586	0	0.5	0	0.501936	0.999998	0.0060031	1	0.0234314	0.68598	0.00217882
451	DNMT3A	1788	0.997323	0.0102634	1	0.0702943	0.70651	0.0455074	0.99933	0.0389233	0	0.505616	0.654904	0.0400852	1	0.0445391	0.873097	0.134586	0	0.5	0	0.501936	0.974679	0.0515105	1	0.0232378	0.708447	0.00219121
452	GPC1	2817	0.480194	0.101859	1	0.0702943	0.886108	0.0135554	1	0.028079	0	0.505616	0.455221	0.0546088	0.999998	0.0468629	0.873099	0.134586	-1	0	0	0.501936	0.997065	0.0271108	0.999862	0.0358249	0.750203	0.00219435
453	PLAUR	5329	0.914532	0.0412471	1	0.0702943	0.403804	0.0693261	-1	0	0	0.505616	0.993014	0.0121998	1	0.0445391	0.873093	0.134586	0	0.5	0	0.501936	1	0.00522851	1	0.0238187	0.668784	0.00219749
454	SERPINA1	5265	0.769903	0.0648722	0.999951	0.0902401	0.862627	0.0168474	1	0.028079	0	0.505616	0.00758907	0.0950813	0.99999	0.0507359	0.872033	0.134586	0	0.5	0	0.501936	0.99997	0.00890782	1	0.0232378	0.652211	0.00220082
455	BECN1	8678	0.987537	0.0195585	1	0.0702943	0.976359	0.00309837	-1	0	0	0.505616	0.847379	0.0278854	1	0.0445391	0.873099	0.134586	0	0.5	0	0.501936	0.792171	0.112122	1	0.0232378	0.707335	0.002208
456	SPP1	6696	0.789696	0.063323	1	0.0702943	0.58197	0.0534469	-1	0	0	0.505616	0.996602	0.011038	1	0.0445391	0.873099	0.134586	0	0.5	0	0.501936	1	0.00522851	1	0.0232378	0.678993	0.00223215
457	STK39	27347	0.951064	0.0342758	1	0.0702943	0.631317	0.0513168	-1	0	0.137147	0.0112316	0.74275	0.035244	0.976086	0.109411	0.872618	0.134586	0	0.5	-1	0	0.996472	0.0282727	0.643252	0.121805	0.762667	0.00223797
458	PER1	5187	0.999221	0.00716499	1	0.0702943	0	0.554802	-1	0	0.614418	0.00658404	0	0.547444	1	0.0445391	0.872092	0.134586	0	0.5	-1	0	0.999984	0.00852053	0.996974	0.0487994	0.678137	0.00224732
459	BMP2	650	0.998138	0.00890782	1	0.0702943	0	0.554802	1	0.028079	0	0.505616	0.907084	0.0236251	1	0.0445391	0.170282	0.205461	0	0.5	0	0.501936	0.999986	0.00813323	1	0.0232378	0.616092	0.00225418
460	PECAM1	5175	0.759486	0.0668087	1	0.0702943	0.862172	0.0168474	-1	0	0	0.505616	0.793053	0.0321456	1	0.0445391	0.8725	0.134586	-1	0	0	0.501936	0.999818	0.01433	1	0.0232378	0.762376	0.00226894
461	CXCL8	3576	0.929395	0.0387297	1	0.0702943	0	0.554802	-1	0	0	0.505616	1	0.00464756	1	0.0445391	0.869822	0.134973	-1	0	0	0.501936	1	0.00522851	1	0.0232378	0.696218	0.00227717
462	PRDM1	639	0.995345	0.0127808	1	0.0702943	0.238627	0.0939194	-1	0	0	0.505616	0.993744	0.0118125	1	0.0445391	0.872397	0.134586	0	0.5	0	0.501936	0.999789	0.0147173	1	0.0232378	0.657515	0.00228555
463	POLE	5426	0.838484	0.0553834	0.999982	0.0846243	0.43232	0.0640976	0.999998	0.0296282	0	0.505616	0.677474	0.038536	1	0.0445391	0.873098	0.134586	-1	0	0	0.501936	0.998879	0.0216886	1	0.0232378	0.742776	0.00229713
464	FASN	2194	0.990524	0.0166538	1	0.0702943	0.241709	0.0853989	-1	0	0	0.505616	0.579095	0.0487994	1	0.0445391	0.873099	0.134586	-1	0	0	0.501936	0.999991	0.00774593	1	0.0232378	0.699794	0.00229918
465	HNF1A	6927	0.997988	0.00948877	1	0.0702943	0.650927	0.0503486	1	0.028079	0	0.505616	0.896092	0.0243997	1	0.0445391	0.873098	0.134586	0	0.5	0	0.501936	0.683996	0.132262	1	0.0232378	0.701966	0.00230318
466	CDC20	991	0.995574	0.0123935	1	0.0702943	0.599578	0.0532533	-1	0	0	0.505616	0.887157	0.0245933	1	0.0445391	0.873099	0.134586	0	0.5	0	0.501936	1	0.00522851	0.988197	0.05945	0.684849	0.00231811
467	PLCG1	5335	0.897133	0.0474438	1	0.0702943	0.836442	0.0195585	-1	0	0	0.505616	1	0.00464756	1	0.0445391	0.873099	0.134586	0	0.5	0	0.501936	0.980891	0.0482184	0.999999	0.0245933	0.706729	0.00232935
468	OLIG1	116448	0.204735	0.155306	0.944946	0.160147	0.531008	0.0546088	-1	0	0.566017	0.00658404	-1	0	1	0.0445391	0.852007	0.138071	0	0.5	0.371771	0.00213013	0.579272	0.152208	0.323037	0.156662	0.6397	0.00233686
469	PPARD	5467	0.999737	0.00580945	1	0.0702943	0.750533	0.0426026	-1	0	0	0.505616	0.996656	0.011038	1	0.0445391	0.873098	0.134586	0	0.5	0	0.501936	0.905807	0.0821069	1	0.0234314	0.700043	0.00235218
470	DRD2	1813	0.990154	0.0172347	1	0.0702943	0.986402	0.00193648	-1	0	0	0.505616	0.29464	0.066615	1	0.0445391	0.829813	0.141944	0	0.5	0	0.501936	0.860912	0.0966305	1	0.0232378	0.675185	0.00235369
471	CDC25A	993	0.998289	0.00890782	1	0.0702943	0	0.554802	-1	0	0	0.505616	0.99995	0.00619675	1	0.0445391	0.873099	0.134586	0	0.5	0	0.501936	1	0.00522851	0.999909	0.0335012	0.63628	0.00236939
472	RTN4	57142	0.926174	0.039117	1	0.0702943	0.974301	0.00309837	-1	0	0	0.505616	0.60983	0.0426026	1	0.0445391	0.873099	0.134586	0	0.5	-1	0	0.99152	0.0358249	0.951303	0.07378	0.76887	0.00237139
473	STK26	51765	0.930942	0.0383424	1	0.0702943	0.750772	0.0426026	-1	0	0.163525	0.0112316	0.823577	0.0298218	0.995926	0.08811	0.873026	0.134586	-1	0	0	0.501936	0.986748	0.0422153	0.392446	0.151239	0.764525	0.002376
474	HSPA9	3313	0.933864	0.0377614	1	0.0706816	0.241709	0.0853989	1	0.028079	0	0.505616	0.0493077	0.0853989	1	0.0445391	0.873099	0.134586	-1	0	0	0.501936	0.999876	0.0129744	0.999991	0.0269171	0.675461	0.00237983
475	YY1	7528	0.992963	0.01433	1	0.0702943	0.531008	0.0546088	-1	0	0	0.505616	0.999529	0.00832688	1	0.0445391	0.873099	0.134586	0	0.5	0	0.501936	0.990132	0.0375678	1	0.0232378	0.683846	0.0024195
476	ACHE	43	0.767837	0.0652595	1	0.0702943	0.988545	0.00174284	-1	0	0	0.505616	0.708104	0.0365995	1	0.0447328	0	0.608249	-1	0	0	0.501936	0.993108	0.0329202	1	0.0232378	0.670285	0.00242509
477	SLC9A1	6548	0.614271	0.0834624	1	0.0702943	0.973953	0.00329202	0.978723	0.0451201	0	0.505616	0.883839	0.0245933	1	0.0445391	0.870915	0.134973	0	0.5	0	0.501936	0.560767	0.154338	0.999998	0.0251743	0.702895	0.00244071
478	FLI1	2313	0.981354	0.0232378	0.987586	0.140976	0.487677	0.0613865	1	0.028079	0	0.505616	0.634629	0.0412471	1	0.0445391	0.873047	0.134586	0	0.5	0	0.501936	0.999733	0.0154919	1	0.0232378	0.689047	0.00244414
479	BNIP3L	665	0.568116	0.0917893	1	0.0702943	0.925535	0.00890782	-1	0	0	0.505616	0.887329	0.0245933	1	0.0445391	0.871634	0.134779	0	0.5	-1	0	0.999916	0.0118125	0.980804	0.0627421	0.761073	0.00245014
480	LAMC2	3918	0.504252	0.0981797	0.999826	0.0974051	0.324004	0.0784276	1	0.028079	0	0.505616	0.965392	0.0183966	1	0.0445391	0.782491	0.148722	0	0.5	0	0.501936	0.99998	0.00871418	1	0.0232378	0.663605	0.00247273
481	MST1R	4486	0.990133	0.0172347	1	0.0702943	0	0.554802	-1	0	0.869852	0.00464756	0.905247	0.0240124	1	0.0445391	0.873098	0.134586	0	0.5	0	0.501936	0.748191	0.120837	1	0.0238187	0.704013	0.00247673
482	PLD2	5338	0.462515	0.103021	1	0.0702943	0.985478	0.00193648	-1	0	0	0.505616	0.998207	0.00948877	1	0.0445391	0.873092	0.134586	-1	0	0	0.501936	0.412467	0.176026	0.998341	0.0460883	0.730607	0.00247932
483	MCM3	4172	0.834427	0.0555771	0.999928	0.0923703	0.920954	0.0100697	-1	0	0	0.505616	0.899798	0.024206	1	0.0445391	0.873099	0.134586	0	0.5	0	0.501936	1	0.00522851	0.95884	0.070488	0.705652	0.00254557
484	PTPRJ	5795	0.996177	0.0112316	1	0.0702943	0.626245	0.0522851	0.999999	0.0288536	0	0.505616	0.972574	0.0180093	1	0.0445391	0.873092	0.134586	0	0.5	0	0.501936	0.824053	0.104764	0.999199	0.0420217	0.709825	0.00254741
485	TIMP1	7076	0.882934	0.049574	1	0.0702943	0.416748	0.0654531	-1	0	0	0.505616	0.983251	0.0156855	1	0.0445391	0.823905	0.143106	0	0.5	0	0.501936	1	0.00522851	1	0.0232378	0.665401	0.0025476
486	MLH1	4292	0.742265	0.0679706	1	0.0702943	0	0.554802	1	0.028079	0	0.505616	0.996981	0.010457	1	0.0445391	0.873099	0.134586	0	0.5	0	0.501936	1	0.00522851	1	0.0232378	0.655004	0.00254868
487	PBK	55872	0.833181	0.056158	1	0.0702943	0	0.554802	-1	0	0.0910545	0.0112316	-1	0	1	0.0445391	0.872712	0.134586	-1	0	-1	0	0.999858	0.0135554	0.999998	0.0249806	0.776782	0.0025526
488	NRAS	4893	0.0723139	0.155306	1	0.0702943	0	0.554802	1	0.028079	0	0.505616	1	0.00464756	1	0.0445391	0.873099	0.134586	0	0.5	0	0.501936	1	0.00522851	1	0.0232378	0.605743	0.00256236
489	SMARCE1	6605	0.999788	0.00522851	0.999266	0.10883	0.238627	0.0939194	1	0.028079	0	0.505616	0.0743291	0.0853989	1	0.0449264	0.873099	0.134586	0	0.5	-1	0	0.959574	0.0604183	0.999975	0.0304028	0.680942	0.00256871
490	SOX10	6663	0.996088	0.0114253	1	0.0702943	0.865468	0.0164601	1	0.028079	0	0.505616	-1	0	1	0.0445391	0.873039	0.134586	0	0.5	0	0.501936	0.969138	0.0551898	1	0.0232378	0.713448	0.00257449
491	KLF6	1316	0.971526	0.0265298	0.999804	0.0974051	0.238627	0.0939194	0.998416	0.0408598	0	0.505616	-1	0	1	0.0445391	0.870731	0.134973	-1	0	0	0.501936	1	0.00522851	1	0.0232378	0.722205	0.00258334
492	CKS2	1164	0.994796	0.0133617	1	0.0706816	0.43232	0.0640976	-1	0	0	0.505616	0.617542	0.0420217	0.999992	0.049574	0.872411	0.134586	0	0.5	-1	0	1	0.00522851	0.921106	0.0828815	0.71749	0.00259412
493	BMI1	648	0.990481	0.0166538	1	0.0702943	0.327106	0.0731991	-1	0	0	0.505616	0.978925	0.0168474	1	0.0445391	0.873099	0.134586	0	0.5	0	0.501936	0.99981	0.0145236	1	0.0232378	0.664696	0.00259584
494	THRB	7068	0.988472	0.0189775	1	0.0702943	0.832135	0.0203331	1	0.028079	0	0.505616	0.724964	0.0362122	1	0.0445391	0.873099	0.134586	0	0.5	0	0.501936	0.974263	0.0515105	0.955865	0.0716499	0.720212	0.00261474
495	DPYD	1806	0.516262	0.095275	0.999911	0.0927576	0	0.554802	1	0.028079	0.998852	0.00193648	0	0.547444	0.999991	0.0497676	0.0807705	0.210689	0	0.5	-1	0	0.998905	0.021495	1	0.0232378	0.638319	0.00262441
496	PDCD6IP	10015	0.626649	0.0815259	1	0.0718435	0.849703	0.0182029	-1	0	0.00439212	0.0114253	0.0195417	0.0950813	1	0.0445391	0.873099	0.134586	0	0.5	-1	0	0.931644	0.0722308	0.931513	0.0797831	0.677775	0.00266415
497	SPRY2	10253	0.935626	0.0371805	1	0.0702943	0.403804	0.0693261	0.999515	0.0387297	0	0.505616	0.974107	0.0178156	1	0.0445391	0.873077	0.134586	0	0.5	-1	0	0.958287	0.0608056	0.999859	0.0358249	0.757878	0.00269698
498	MELK	9833	0.935515	0.0371805	0.999991	0.0813323	0	0.554802	-1	0	0.136388	0.0112316	-1	0	1	0.0445391	0.869433	0.134973	0	0.5	-1	0	1	0.00522851	0.999754	0.0367932	0.703812	0.00271418
499	GLI1	2735	0.952847	0.0336948	1	0.0702943	0.238627	0.0939194	-1	0	0	0.505616	0.999127	0.00871418	1	0.0445391	0.873099	0.134586	-1	0	0	0.501936	0.995247	0.0309837	1	0.0232378	0.721196	0.00272253
500	MAF	4094	0.99245	0.0151046	0.999766	0.0993416	0.238627	0.0939194	1	0.028079	0	0.505616	0.794017	0.0321456	1	0.0445391	0.867185	0.135941	0	0.5	0	0.501936	0.999998	0.0060031	0.405219	0.150465	0.646582	0.00273653
501	COL1A2	1278	0.298627	0.125097	1	0.0706816	0	0.554802	1	0.028079	0	0.505616	0.999928	0.00619675	1	0.0445391	0.868388	0.135554	0	0.5	0	0.501936	0.999998	0.00580945	1	0.0236251	0.628645	0.00275231
502	EHMT2	10919	0.998947	0.00774593	1	0.0702943	0.487677	0.0613865	0.703851	0.0530596	0	0.505616	0.861663	0.0276917	1	0.0445391	0.873099	0.134586	-1	0	0	0.501936	0.487657	0.164214	0.999852	0.0358249	0.722966	0.00275794
503	CADM1	23705	0.791099	0.063323	1	0.0702943	0.98441	0.00213013	-1	0	0	0.505616	0	0.547444	0.999999	0.0458947	0.863078	0.136909	-1	0	0	0.501936	0.999916	0.0118125	1	0.0232378	0.686806	0.00279043
504	CCL3	6348	0.971749	0.0265298	1	0.0702943	0	0.554802	1	0.028079	0	0.505616	0.893745	0.0243997	1	0.0449264	0.810749	0.144655	0	0.5	0	0.501936	0.999995	0.00697134	1	0.0232378	0.657899	0.002804
505	G6PD	2539	0.867284	0.0511232	1	0.0702943	0	0.554802	0.982652	0.0447328	0	0.505616	0.993214	0.0120062	1	0.0445391	0.873098	0.134586	-1	0	-1	0	0.995423	0.0309837	1	0.0232378	0.791689	0.00281898
506	CIT	11113	0.88463	0.0491867	1	0.0702943	0.295285	0.0815259	0.999554	0.0383424	0.136388	0.0112316	0	0.547444	0.999902	0.0615802	0.872903	0.134586	0	0.5	-1	0	0.99336	0.0325329	0.994657	0.052866	0.690797	0.00283198
507	DKK1	22943	0.889917	0.0486057	1	0.0702943	0	0.554802	0.997629	0.0416344	0	0.505616	0.999122	0.00871418	1	0.0445391	0.432517	0.185515	0	0.5	-1	0	0.999795	0.0145236	1	0.0232378	0.695043	0.00285559
508	NOTCH2	4853	0.677799	0.0774593	1	0.0702943	0	0.554802	1	0.028079	0	0.505616	0.998741	0.00890782	1	0.0445391	0.873088	0.134586	0	0.5	0	0.501936	0.999992	0.00755229	1	0.0232378	0.651888	0.00286594
509	EIF2S1	1965	0.772239	0.0648722	1	0.0702943	0.264906	0.0826878	-1	0	0	0.505616	0.99912	0.00871418	1	0.0445391	0.873099	0.134586	0	0.5	-1	0	0.999799	0.0145236	0.999902	0.0338885	0.71431	0.00286822
510	ZNF329	79673	0.0630984	0.155306	0	0.611735	0.238627	0.0939194	-1	0	0	0.505616	-1	0	0.626377	0.193842	0.642431	0.166344	-1	0	0	0.501936	0.422323	0.175252	NaN	1e-06	NaN	0.00288197
511	CIITA	4261	0.975058	0.0261425	0.998866	0.11251	0.685351	0.0458947	1	0.028079	0	0.505616	0.242913	0.0720372	1	0.0449264	0.873028	0.134586	-1	0	0	0.501936	0.990625	0.0369868	0.999905	0.0336948	0.741847	0.0029316
512	PRKD2	25865	0.998784	0.00871418	1	0.0702943	0	0.554802	-1	0	0.511627	0.00658404	0.758606	0.0338885	0.999973	0.0538342	0.873099	0.134586	0	0.5	0	0.501936	0.987004	0.041828	0.883752	0.0906274	0.683564	0.00293259
513	RPS6	6194	0.281699	0.12529	1	0.0702943	0.840669	0.0191712	-1	0	0	0.505616	0.999987	0.0056158	1	0.0445391	0.873099	0.134586	0	0.5	0	0.501936	0.995373	0.0309837	1	0.0236251	0.669919	0.00294301
514	PAX8	7849	0.978271	0.024206	1	0.0702943	0.531008	0.0546088	1	0.028079	0	0.505616	0.898625	0.024206	1	0.0445391	0.844571	0.13962	0	0.5	0	0.501936	0.871978	0.0945004	1	0.0232378	0.698781	0.00294801
515	KCNMA1	3778	0.497551	0.100116	1	0.0702943	0.999506	0.000193648	0.104041	0.0606119	0	0.505616	0	0.547444	0.999886	0.0615802	0.873099	0.134586	0	0.5	0	0.501936	0.924295	0.0751356	0.99997	0.0311774	0.582397	0.00296621
516	LMO2	4005	0.999196	0.00735864	1	0.0706816	0.531008	0.0546088	-1	0	0	0.505616	0.115389	0.0768784	1	0.0449264	0.873099	0.134586	0	0.5	0	0.501936	0.999871	0.0129744	0.999997	0.0253679	0.624567	0.00298868
517	PDE4B	5142	0.411649	0.112316	1	0.0702943	0.947781	0.00619675	-1	0	0	0.505616	0.107302	0.0801704	1	0.0449264	0.481662	0.180868	0	0.5	0	0.501936	1	0.00522851	0.999994	0.0265298	0.605427	0.00300691
518	LAMB1	3912	0.57849	0.0902401	1	0.0702943	0.324004	0.0784276	0.99912	0.0395043	0	0.505616	0.990225	0.0135554	1	0.0445391	0.870873	0.134973	0	0.5	0	0.501936	0.999983	0.00871418	0.975607	0.0656468	0.672142	0.00301025
519	ATP1B1	481	0.91592	0.0408598	1	0.0702943	0.988387	0.00174284	-1	0	0	0.505616	0.352307	0.0613865	0.999998	0.0466692	0.873098	0.134586	0	0.5	0	0.501936	0.99765	0.0257552	0.884694	0.0902401	0.679854	0.00302244
520	EPS8	2059	0.0549685	0.155306	1	0.0702943	0.8511	0.0182029	0.0864093	0.0606119	0	0.505616	0.888269	0.0245933	1	0.0447328	0.872876	0.134586	0	0.5	-1	0	0.998888	0.021495	0.98853	0.0588691	0.665051	0.00302487
521	DLC1	10395	0.945233	0.035244	1	0.0702943	0.970041	0.00348567	1	0.02866	0	0.505616	0	0.547444	1	0.0449264	0.848658	0.13904	0	0.5	0	0.501936	0.982249	0.0472502	1	0.0232378	0.659939	0.00302507
522	POU5F1	5460	0.999791	0.00503486	1	0.0702943	0.644368	0.0505422	-1	0	0	0.505616	0.195999	0.07378	1	0.0445391	0.873099	0.134586	0	0.5	0	0.501936	0.998039	0.024787	1	0.0232378	0.644182	0.00303927
523	PIAS3	10401	0.881779	0.049574	1	0.0702943	0.883415	0.013749	-1	0	0	0.505616	0.999736	0.00677769	1	0.0445391	0.873098	0.134586	0	0.5	0	0.501936	0.97434	0.0515105	0.997886	0.0468629	0.70985	0.00307243
524	CX3CR1	1524	0.056736	0.155306	1	0.0702943	0.840669	0.0191712	1	0.028079	0	0.505616	0.503003	0.0517041	1	0.0445391	0.757246	0.153369	0	0.5	0	0.501936	0.999128	0.0203331	1	0.0232378	0.643246	0.00308189
525	KPNA2	3838	0.83251	0.056158	0.999989	0.0821069	0.50299	0.0584818	-1	0	0	0.505616	0.71028	0.0365995	1	0.0445391	0.873099	0.134586	-1	0	0	0.501936	1	0.00522851	0.999656	0.0381487	0.725802	0.00308444
526	FTH1	2495	0.213391	0.155306	0.999997	0.0774593	0.927941	0.00871418	0.270612	0.0579009	0	0.505616	0.560418	0.0497676	1	0.0445391	0.873098	0.134586	0	0.5	-1	0	0.980876	0.0482184	0.999987	0.0276917	0.695372	0.00309949
527	IL2RA	3559	0.056736	0.155306	1	0.0702943	0	0.554802	1	0.028079	0	0.505616	1	0.00464756	1	0.0445391	0.820498	0.1433	0	0.5	0	0.501936	0.999969	0.00890782	1	0.0232378	0.600633	0.0031494
528	NTF3	4908	0.856814	0.0522851	1	0.0702943	0.922864	0.00890782	-1	0	0	0.505616	0.98634	0.0145236	1	0.0445391	0.287406	0.19849	0	0.5	0	0.501936	0.974033	0.0517041	1	0.0232378	0.672939	0.00315177
529	FOXP3	50943	0.998775	0.00871418	1	0.0702943	0.238627	0.0939194	1	0.028079	0	0.505616	0.7973	0.0317583	1	0.0445391	0.873099	0.134586	0	0.5	0	0.501936	0.602417	0.148916	1	0.0232378	0.658924	0.00317
530	TIGAR	57103	0.999882	0.00464756	1	0.0702943	0.823304	0.0211077	-1	0	0	0.505616	0.864071	0.0271108	1	0.0445391	0.836368	0.140976	-1	0	0	0.501936	0.543032	0.156855	0.960432	0.069907	0.744847	0.00318301
531	LEP	3952	0.992511	0.0151046	1	0.0702943	0	0.554802	1	0.028079	0	0.505616	0.997979	0.00948877	1	0.0445391	0.136147	0.208172	0	0.5	-1	0	0.920719	0.0772657	1	0.0232378	0.668152	0.00318554
532	H2AX	3014	0.263779	0.128582	1	0.0702943	0.778691	0.038536	-1	0	0	0.505616	0.937677	0.0207204	1	0.0445391	0.873099	0.134586	0	0.5	0	0.501936	1	0.00522851	1	0.0232378	0.660057	0.00319649
533	CNR1	1268	0.96219	0.031952	1	0.0702943	0.990538	0.00154919	-1	0	0	0.505616	0.102457	0.0801704	1	0.0445391	0.857439	0.137684	0	0.5	0	0.501936	0.680608	0.13323	1	0.0232378	0.646139	0.00320501
534	SLC16A1	6566	0.356411	0.113284	1	0.0702943	0.442585	0.0640976	0.998453	0.0408598	0	0.505616	0.255162	0.0718435	1	0.0445391	0.871679	0.134779	0	0.5	0	0.501936	0.999999	0.00522851	1	0.0236251	0.628595	0.00321745
535	TOP2A	7153	0.999531	0.00677769	1	0.0702943	0	0.554802	-1	0	0	0.505616	0.848224	0.0278854	1	0.0445391	0.873099	0.134586	0	0.5	0	0.501936	1	0.00522851	1	0.0232378	0.62916	0.00322034
536	TSPO	706	0.96058	0.0321456	1	0.0702943	0.823304	0.0211077	-1	0	0	0.505616	0.0869677	0.0853989	0.98987	0.0964369	0.799398	0.146011	-1	0	-1	0	0.997574	0.0259489	1	0.0232378	0.783208	0.0032369
537	OCLN	100506658	0.101318	0.155306	0.973365	0.150271	0.944589	0.00619675	1	0.028079	0	0.505616	0.939903	0.0205267	1	0.0445391	0.873098	0.134586	0	0.5	0	0.501936	0.866472	0.0960496	1	0.0236251	0.679152	0.00324002
538	VCAM1	7412	0.568094	0.0917893	1	0.0702943	0.381608	0.0708753	-1	0	0	0.505616	0.981384	0.0164601	1	0.0445391	0.873099	0.134586	0	0.5	0	0.501936	1	0.00522851	1	0.0232378	0.647817	0.00324429
539	NPAS3	64067	0.42579	0.108637	0.997222	0.122773	0.238627	0.0939194	0	0.530209	0.895799	0.00445391	-1	0	0.99569	0.0884973	0.848628	0.13904	0	0.5	0.371771	0.00213013	0.159239	0.203718	0.889817	0.0894655	0.594008	0.00326215
540	TERF1	7013	0.997864	0.00948877	1	0.0702943	0.696529	0.045701	-1	0	0	0.505616	0.915184	0.0226569	1	0.0445391	0.873099	0.134586	0	0.5	0	0.501936	0.996559	0.0278854	0.996535	0.0493803	0.695333	0.0032893
541	IL10	3586	0.691686	0.0759101	1	0.0702943	0	0.554802	1	0.028079	0	0.505616	0.997746	0.00948877	1	0.0445391	0.355046	0.192486	0	0.5	0	0.501936	0.999991	0.00774593	1	0.0232378	0.622354	0.0033202
542	IL18	3606	0.674511	0.0780403	1	0.0702943	0.647915	0.0503486	-1	0	0	0.505616	0.875706	0.0261425	1	0.0445391	0.762997	0.151627	0	0.5	0	0.501936	0.999999	0.00522851	1	0.0232378	0.667257	0.00333427
543	TELO2	9894	0.998051	0.00910147	1	0.0710689	0.899627	0.0125871	0.995742	0.0422153	0	0.505616	0.131064	0.0768784	1	0.0447328	0.873094	0.134586	-1	0	0	0.501936	0.740704	0.122192	0.372874	0.153757	0.702712	0.00334473
544	DICER1	23405	0.692919	0.0759101	1	0.0702943	0.840872	0.0187839	1	0.028079	0	0.505616	0.421059	0.0569326	1	0.0445391	0.873096	0.134586	0	0.5	0	0.501936	0.96602	0.0571263	1	0.0232378	0.692087	0.00337366
545	CDK16	5127	0.967814	0.028079	0.999983	0.084237	0.639202	0.0509295	-1	0	0.163525	0.0112316	-1	0	0.999995	0.0484121	0.873087	0.134586	0	0.5	0	0.501936	0.990386	0.0373741	0.998129	0.0464756	0.702159	0.00337547
546	GRIA1	2890	0.886371	0.048993	1	0.070488	0.980508	0.00290473	-1	0	0	0.505616	0.689366	0.0383424	0.999994	0.0484121	0.841995	0.140008	0	0.5	0	0.501936	0.84872	0.0989543	1	0.0238187	0.695959	0.00337735
547	UHRF1	29128	0.972182	0.0263362	1	0.070488	0.873221	0.0158792	-1	0	0	0.505616	0.0019214	0.0950813	1	0.0445391	0.873099	0.134586	0	0.5	0	0.501936	0.999952	0.0100697	0.999808	0.0365995	0.627539	0.00338648
548	DIABLO	56616	0.838274	0.0553834	0.999999	0.0751356	0.735216	0.0443455	0.402046	0.0573199	0	0.505616	0.957525	0.0191712	1	0.0449264	0.873095	0.134586	0	0.5	0	0.501936	0.998432	0.0232378	0.998527	0.045701	0.68849	0.00339815
549	HNRNPA1	3178	0.972669	0.0263362	1	0.0702943	0	0.554802	1	0.028079	0	0.505616	0.552917	0.0497676	1	0.0445391	0.873099	0.134586	0	0.5	0	0.501936	0.999997	0.00619675	0.999998	0.0251743	0.644152	0.00343372
550	PDPN	10630	0.406502	0.112703	1	0.0702943	0.983788	0.00251743	-1	0	0	0.505616	0	0.547444	1	0.0445391	0.235297	0.202363	-1	0	-1	0	0.999506	0.0180093	1	0.0232378	0.68225	0.00345345
551	FOXM1	2305	0.919165	0.0400852	1	0.0702943	0.238627	0.0939194	-1	0	0	0.505616	0.74333	0.035244	1	0.0445391	0.873099	0.134586	0	0.5	0	0.501936	1	0.00522851	1	0.0232378	0.641776	0.00349869
552	SKP2	6502	0.856861	0.0522851	1	0.0702943	0	0.554802	-1	0	0	0.505616	1	0.00464756	1	0.0445391	0.873099	0.134586	0	0.5	0	0.501936	1	0.00522851	1	0.0232378	0.629607	0.00351833
553	BAG3	9531	0.976584	0.0251743	1	0.0702943	0.255694	0.0840434	0.999996	0.0305964	0	0.505616	0.30753	0.0662277	1	0.0445391	0.873099	0.134586	0	0.5	0	0.501936	0.996376	0.0288536	0.999986	0.028079	0.649721	0.00353744
554	PRLR	5618	0.969087	0.0276917	1	0.0702943	0	0.554802	1	0.028079	0	0.505616	0.931588	0.0213013	1	0.0445391	0.855492	0.138071	0	0.5	-1	0	0.993069	0.0329202	0.999991	0.0269171	0.721455	0.00353807
555	CYP1B1	1545	0.639285	0.080945	1	0.0702943	0.241709	0.0853989	0.999426	0.0389233	0	0.505616	0.0757131	0.0853989	1	0.0445391	0.61656	0.168474	0	0.5	0	0.501936	1	0.00522851	1	0.0232378	0.596374	0.00354488
556	RPSA	3921	0.871412	0.0511232	0.999834	0.0968242	0.481968	0.0635167	0.781775	0.0518978	0	0.505616	0.54777	0.0497676	1	0.0445391	0.873099	0.134586	-1	0	-1	0	0.917728	0.0782339	1	0.0232378	0.799766	0.00356582
557	ECT2	1894	0.870153	0.0511232	1	0.0702943	0.910973	0.0116189	-1	0	0	0.505616	0.0458731	0.0853989	1	0.0449264	0.873099	0.134586	0	0.5	0	0.501936	0.999998	0.00580945	0.989566	0.0579009	0.641159	0.00358008
558	KEAP1	9817	0.986924	0.0195585	1	0.0702943	0.3731	0.0722308	1	0.028079	0	0.505616	0.472064	0.0538342	1	0.0445391	0.873099	0.134586	0	0.5	0	0.501936	0.930387	0.0726181	1	0.0232378	0.668182	0.00358242
559	BRCA2	675	0.558143	0.0929512	1	0.0702943	0	0.554802	1	0.028079	0	0.505616	0.964735	0.0185902	1	0.0445391	0.873099	0.134586	0	0.5	0	0.501936	0.999998	0.00580945	1	0.0232378	0.644109	0.00359277
560	CDA	978	0.632521	0.080945	1	0.0726181	0.944575	0.00658404	-1	0	0	0.505616	0.00758907	0.0950813	0.999872	0.0619675	0.860296	0.13749	-1	0	-1	0	0.962345	0.0588691	0.999992	0.0269171	0.755619	0.00370161
561	POLG	5428	0.903186	0.0466692	0.999766	0.0993416	0.975567	0.00309837	1	0.028079	0	0.505616	0	0.547444	0.999982	0.0522851	0.627297	0.167506	0	0.5	0	0.501936	0.990272	0.0373741	1	0.0232378	0.64738	0.00370848
562	CREB3L1	90993	0.981354	0.0232378	1	0.0702943	0.238627	0.0939194	0.999999	0.0290473	0	0.505616	0.994074	0.0118125	0.999999	0.046282	0.862028	0.137103	0	0.5	0	0.501936	0.611343	0.14543	0.999882	0.0346631	0.666814	0.00371173
563	FHIT	2272	0.543954	0.0935321	1	0.0702943	0.241709	0.0853989	0.997782	0.0416344	0	0.505616	0.853688	0.0278854	1	0.0445391	0.845334	0.139427	0	0.5	-1	0	0.986178	0.0429899	1	0.0232378	0.716284	0.00371477
564	HLA-G	3135	0.481339	0.101859	1	0.0702943	0.403804	0.0693261	0.574839	0.0548025	0	0.505616	0.531284	0.0505422	1	0.0449264	0.526013	0.176414	-1	0	0	0.501936	0.999713	0.0160728	1	0.0232378	0.669156	0.00372818
565	CA9	768	0.670031	0.0782339	0.999919	0.0923703	0.799981	0.0350503	-1	0	0	0.505616	0.957857	0.0189775	1	0.0445391	0.873099	0.134586	0	0.5	0	0.501936	0.9999	0.0121998	1	0.0232378	0.69065	0.00373278
566	FOXC2	2303	0.997137	0.010457	1	0.0702943	0.487677	0.0613865	1	0.028079	0	0.505616	-1	0	1	0.0445391	0.857029	0.137684	-1	0	0	0.501936	0.78651	0.113478	1	0.0236251	0.736386	0.00378635
567	SFRP1	6422	0.991301	0.0158792	1	0.0702943	0	0.554802	-1	0	0	0.505616	0.972526	0.0180093	1	0.0445391	0.82918	0.141944	0	0.5	0	0.501936	1	0.00522851	1	0.0232378	0.632394	0.00379558
568	MATK	4145	0.864979	0.0511232	0.931131	0.164214	0	0.554802	-1	0	0.869852	0.00464756	0.991051	0.0131681	0.998924	0.074361	0.873086	0.134586	0	0.5	0	0.501936	0.997492	0.0259489	0.986628	0.0606119	0.710424	0.00384272
569	CXCL12	6387	0.53248	0.0937258	1	0.0702943	0	0.554802	1	0.028079	0	0.505616	0.963436	0.0185902	1	0.0445391	0.469284	0.181836	0	0.5	0	0.501936	1	0.00522851	1	0.0232378	0.620367	0.00385272
570	GFI1	2672	0.903806	0.0460883	1	0.0702943	0.487677	0.0613865	0.999999	0.0290473	0	0.505616	0.743579	0.035244	1	0.0445391	0.82463	0.142719	0	0.5	0	0.501936	0.988065	0.0404725	0.999804	0.0365995	0.68887	0.0038803
571	CCN1	3491	0.997045	0.010457	1	0.0702943	0	0.554802	-1	0	0	0.505616	0.842474	0.0284663	1	0.0445391	0.801459	0.146011	0	0.5	0	0.501936	1	0.00522851	1	0.0232378	0.624953	0.00388756
572	PTGES3	10728	0.996635	0.0106507	1	0.0702943	0.645424	0.0505422	-1	0	0	0.505616	0.605938	0.0429899	1	0.0445391	0.873099	0.134586	-1	0	-1	0	0.888561	0.087529	0.970524	0.0670023	0.816662	0.00389904
573	ATP1A3	478	0.906365	0.0449264	1	0.0702943	0.947847	0.0056158	0.999998	0.0296282	0	0.505616	0.352307	0.0613865	0.991006	0.0956623	0.870923	0.134973	0	0.5	0	0.501936	0.798629	0.110573	0.999059	0.0426026	0.698406	0.00391114
574	DPP4	1803	0.873022	0.0507359	1	0.0702943	0.969705	0.00348567	-1	0	0	0.505616	0	0.547444	1	0.0445391	0.859231	0.13749	-1	0	0	0.501936	0.997752	0.0251743	1	0.0232378	0.689497	0.00400641
575	ABCG2	9429	0.696005	0.0755229	1	0.0726181	0.934856	0.00755229	-1	0	0	0.505616	0.514418	0.0509295	1	0.0445391	0.257556	0.200426	0	0.5	0	0.501936	0.998511	0.0228505	1	0.0232378	0.638977	0.0040067
576	CARD11	84433	0.372454	0.113091	1	0.0702943	0.780143	0.0369868	0.999418	0.0389233	0	0.505616	0.95059	0.0197521	1	0.0447328	0.873045	0.134586	0	0.5	0	0.501936	0.947528	0.0658404	1	0.0236251	0.694876	0.00401412
577	GAB1	2549	0.760916	0.066615	1	0.0702943	0.3731	0.0722308	-1	0	0	0.505616	1	0.00464756	1	0.0445391	0.873098	0.134586	-1	0	0	0.501936	0.983242	0.0460883	0.990199	0.0577072	0.723208	0.00404622
578	HPSE	10855	0.0649747	0.155306	1	0.0702943	0.871769	0.0160728	-1	0	0	0.505616	0.146884	0.0755229	1	0.0445391	0.872449	0.134586	-1	0	-1	0	0.992196	0.0342758	1	0.0232378	0.72285	0.00404707
579	APEX1	328	0.991841	0.0156855	1	0.0702943	0.787532	0.0360186	-1	0	0	0.505616	0	0.547444	1	0.0445391	0.873099	0.134586	0	0.5	-1	0	0.999984	0.00852053	1	0.0232378	0.678344	0.00408315
580	EFNB1	1947	0.0572929	0.155306	1	0.0702943	0.893426	0.0129744	1	0.028079	0	0.505616	0.451983	0.0553834	1	0.0445391	0.859743	0.13749	0	0.5	0	0.501936	0.937623	0.069907	1	0.0236251	0.647143	0.00408467
581	BCL3	602	0.108204	0.155306	1	0.0702943	0.324004	0.0784276	0.960262	0.0464756	0	0.505616	0.163736	0.0751356	1	0.0445391	0.873098	0.134586	0	0.5	0	0.501936	1	0.00522851	1	0.0238187	0.586461	0.00408729
582	GAP43	2596	0.627082	0.0815259	1	0.0702943	0.8511	0.0182029	0.0618062	0.0606119	0	0.505616	0.012486	0.0950813	1	0.0445391	0.848983	0.138846	0	0.5	-1	0	0.98124	0.0480248	0.999982	0.0298218	0.634546	0.00409039
583	PAX5	5079	0.971526	0.0265298	1	0.0702943	0.531008	0.0546088	-1	0	0	0.505616	0.804527	0.0315647	1	0.0445391	0.873063	0.134586	-1	0	0	0.501936	0.964249	0.0579009	1	0.0232378	0.739557	0.00409574
584	TFAM	7019	0.913383	0.0416344	0.783395	0.188807	0.241709	0.0853989	0.999729	0.0369868	0	0.505616	0.160756	0.0751356	1	0.0445391	0.873078	0.134586	0	0.5	-1	0	0.999057	0.0207204	1	0.0236251	0.680259	0.00413021
585	TJP1	7082	0.742232	0.0679706	0.999783	0.0977924	0.944589	0.00619675	-1	0	0	0.505616	0.989981	0.0135554	1	0.0445391	0.873099	0.134586	0	0.5	0	0.501936	0.937148	0.0701007	0.997924	0.0468629	0.706184	0.0041419
586	BSG	682	0.391317	0.113091	1	0.0702943	0.916225	0.010457	-1	0	0	0.505616	0.255162	0.0718435	1	0.0445391	0.873099	0.134586	-1	0	0	0.501936	0.99321	0.0327266	1	0.0232378	0.704352	0.00416813
587	GADD45B	4616	0.979645	0.0236251	1	0.0702943	0	0.554802	-1	0	0	0.505616	0.993867	0.0118125	0.997568	0.0830751	0.872678	0.134586	0	0.5	-1	0	1	0.00522851	0.998774	0.0441518	0.698464	0.00420927
588	PAG1	55824	0.101318	0.155306	0.999985	0.0836561	0.805225	0.0346631	-1	0	0	0.505616	0.992636	0.0125871	0.999998	0.0476375	0.866842	0.135941	-1	0	-1	0	0.89743	0.0846243	1	0.0232378	0.784842	0.00424833
589	CAMKK2	10645	0.905657	0.0451201	1	0.0702943	0	0.554802	-1	0	0.149228	0.0112316	0.935541	0.020914	0.999999	0.0458947	0.871823	0.134586	0	0.5	-1	0	0.86393	0.0964369	0.98806	0.0596437	0.722796	0.00425982
590	PIK3R5	23533	0.931021	0.0383424	1	0.070488	0.43232	0.0640976	1	0.028079	0	0.505616	1	0.00464756	0.865723	0.152401	0.777329	0.14969	-1	0	-1	0	0.397003	0.176801	0.268948	0.161115	0.741991	0.00427747
591	RACGAP1	29127	0.682663	0.0772657	1	0.0706816	0.407656	0.0673896	-1	0	0	0.505616	0.76645	0.0336948	1	0.0445391	0.873099	0.134586	0	0.5	-1	0	1	0.00522851	0.941845	0.0759101	0.707985	0.00428379
592	MKNK1	8569	0.833181	0.056158	0.999798	0.0975988	0	0.554802	-1	0	0.149228	0.0112316	0.998905	0.00890782	1	0.0445391	0.873023	0.134586	0	0.5	0	0.501936	0.95832	0.0608056	0.991928	0.0559644	0.661209	0.00430406
593	PRDM2	7799	0.978092	0.024206	0.999951	0.0902401	0.238627	0.0939194	-1	0	0.00439212	0.0114253	0	0.547444	0.999979	0.0526723	0.817558	0.143687	0	0.5	0	0.501936	0.997698	0.0251743	0.999997	0.0257552	0.569125	0.00432591
594	NANOG	79923	0.996587	0.0106507	1	0.0702943	0.238627	0.0939194	-1	0	0	0.505616	0.719279	0.0364059	1	0.0445391	0.873099	0.134586	0	0.5	0	0.501936	0.991912	0.0346631	1	0.0234314	0.643725	0.0043271
595	CXCL1	2919	0.344391	0.115608	0.999876	0.0958559	0.764678	0.0393106	-1	0	0	0.505616	0.703235	0.0371805	1	0.0445391	0.821092	0.1433	0	0.5	0	0.501936	1	0.00522851	1	0.0232378	0.650893	0.00433879
596	RAPGEF3	10411	0.504237	0.0981797	1	0.0702943	0.957218	0.00542215	-1	0	0	0.505616	0.931644	0.0213013	1	0.0445391	0.844829	0.139427	0	0.5	-1	0	0.549498	0.156081	0.99938	0.0400852	0.735719	0.00435877
597	MACF1	23499	0.527102	0.0948877	1	0.0702943	0.703685	0.0455074	-1	0	0.00439212	0.0114253	0.129319	0.0768784	0.999997	0.0478311	0.87211	0.134586	0	0.5	0	0.501936	0.998157	0.0245933	0.363341	0.154144	0.586989	0.00437559
598	IRF5	3663	0.784062	0.0637103	0.999388	0.1067	0.238627	0.0939194	1	0.028079	0	0.505616	0.453004	0.0551898	1	0.0449264	0.872786	0.134586	0	0.5	-1	0	0.983356	0.0458947	1	0.0238187	0.708029	0.00439455
599	HUWE1	10075	0	0.577653	1	0.0702943	0.862627	0.0168474	0.999999	0.0288536	0	0.505616	0.86042	0.0276917	1	0.0445391	0.873099	0.134586	-1	0	-1	0	0.95857	0.0606119	0.931807	0.0797831	0.773459	0.00439468
600	SIRT2	22933	0.999029	0.00774593	1	0.0702943	0.974493	0.00309837	-1	0	0	0.505616	0	0.547444	1	0.0445391	0.873098	0.134586	0	0.5	0	0.501936	0.850913	0.0989543	1	0.0238187	0.626951	0.00439687
601	ACTL6A	86	0.997794	0.00948877	0.999996	0.0784276	0.238627	0.0939194	-1	0	0	0.505616	0.823885	0.0298218	1	0.0445391	0.873099	0.134586	-1	0	0	0.501936	0.99778	0.0249806	0.807803	0.101472	0.704288	0.00439984
602	S1PR1	1901	0.557245	0.0929512	1	0.0702943	0.780143	0.0369868	-1	0	0	0.505616	0.996213	0.0112316	1	0.0445391	0.85667	0.137684	0	0.5	0	0.501936	0.992512	0.0336948	1	0.0234314	0.682867	0.00440779
603	SATB1	6304	0.888984	0.0487994	1	0.0702943	0.760435	0.0408598	-1	0	0	0.505616	0.324858	0.0658404	1	0.0445391	0.873084	0.134586	0	0.5	0	0.501936	0.999958	0.0100697	1	0.0236251	0.661203	0.00440992
604	MCM2	4171	0.834427	0.0555771	1	0.0702943	0	0.554802	0.356601	0.0575136	0	0.505616	0.820368	0.0307901	1	0.0445391	0.873099	0.134586	0	0.5	0	0.501936	1	0.00522851	1	0.0232378	0.618032	0.00441319
605	CSF2	1437	0.494853	0.100891	1	0.0702943	0	0.554802	-1	0	0	0.505616	0.999974	0.0060031	1	0.0445391	0.539193	0.174864	0	0.5	-1	0	0.999992	0.00755229	1	0.0232378	0.64893	0.00442404
606	RAB27A	5873	0.101318	0.155306	1	0.0726181	0.949317	0.0056158	1	0.028079	0	0.505616	0.00758907	0.0950813	0.999989	0.0507359	0.873081	0.134586	0	0.5	0	0.501936	0.992107	0.0342758	0.954717	0.0718435	0.610656	0.00443872
607	NOTCH3	4854	0.627987	0.0815259	1	0.0702943	0	0.554802	1	0.028079	0	0.505616	0.998762	0.00890782	1	0.0445391	0.872713	0.134586	0	0.5	0	0.501936	0.997493	0.0259489	1	0.0232378	0.649197	0.00445526
608	ISG15	9636	0.779786	0.063904	1	0.0702943	0	0.554802	0.320541	0.0575136	0	0.505616	0.113746	0.0768784	1	0.0445391	0.873099	0.134586	-1	0	-1	0	0.999947	0.010457	1	0.024206	0.678646	0.00447992
609	STMN1	3925	0.0549685	0.155306	1	0.0702943	0.255694	0.0840434	-1	0	0	0.505616	0.934812	0.020914	1	0.0445391	0.873094	0.134586	0	0.5	0	0.501936	1	0.00522851	1	0.0232378	0.587001	0.00450321
610	MT-CO2	4513	0.0909147	0.155306	1	0.0702943	0.823304	0.0211077	1	0.028079	0	0.505616	0.794129	0.0321456	0.999975	0.0536406	0.873099	0.134586	-1	0	0	0.501936	0.121084	0.210496	1	0.0232378	0.669448	0.00458201
611	GPRASP1	9737	0	0.577653	0.764332	0.191131	0	0.554802	-1	0	0	0.505616	-1	0	0.955112	0.121611	0.869407	0.134973	-1	0	0	0.501936	0.414153	0.176026	NaN	1e-06	NaN	0.00458467
612	SNAI1	6615	0.980044	0.0234314	1	0.0702943	0.238627	0.0939194	-1	0	0	0.505616	0.977869	0.0172347	1	0.0445391	0.873099	0.134586	0	0.5	0	0.501936	0.988423	0.0400852	1	0.0232378	0.655607	0.00460329
613	WNT1	7471	0.892821	0.0484121	1	0.0702943	0	0.554802	1	0.028079	0	0.505616	0.999998	0.00503486	1	0.0445391	0.19758	0.204493	0	0.5	0	0.501936	0.96739	0.0559644	1	0.0236251	0.617014	0.00462767
614	GRIA2	2891	0.743077	0.0679706	0.999977	0.0857862	0.975131	0.00309837	-1	0	0	0.505616	0.689366	0.0383424	0.999995	0.0484121	0.777504	0.14969	-1	0	0	0.501936	0.809229	0.108637	0.970122	0.067196	0.749561	0.00463508
615	PRDX3	10935	0.994284	0.0139427	1	0.0702943	0.241709	0.0853989	-1	0	0	0.505616	0.583175	0.0484121	1	0.0449264	0.873099	0.134586	0	0.5	0	0.501936	0.99983	0.01433	0.998914	0.0433772	0.636535	0.00463986
616	EFNA5	1946	0.934784	0.0373741	1	0.0702943	0.963062	0.00426026	-1	0	0	0.505616	0.674079	0.038536	1	0.0447328	0.863512	0.136716	0	0.5	0	0.501936	0.858449	0.0972115	0.982465	0.0615802	0.69665	0.00469859
617	PAX2	5076	0.996307	0.0108443	1	0.0702943	0.531008	0.0546088	1	0.028079	0	0.505616	-1	0	1	0.0445391	0.872661	0.134586	0	0.5	0	0.501936	0.864418	0.0962432	1	0.0234314	0.67806	0.00469964
618	ERG	2078	0.981354	0.0232378	0.999102	0.11038	0.238627	0.0939194	1	0.028079	0	0.505616	0.634629	0.0412471	1	0.0445391	0.873099	0.134586	0	0.5	0	0.501936	0.889542	0.0871418	1	0.0232378	0.664051	0.00471046
619	PTPN2	5771	0.973498	0.0263362	1	0.0702943	0	0.554802	0.998152	0.0410534	0	0.505616	0.955837	0.0191712	1	0.0445391	0.873099	0.134586	0	0.5	0	0.501936	0.995523	0.0309837	1	0.0238187	0.663431	0.00479818
620	ABCC2	1244	0.517906	0.095275	1	0.0702943	0.862203	0.0168474	0.999989	0.0311774	0	0.505616	0.206521	0.07378	0.999767	0.0656468	0.856771	0.137684	-1	0	0	0.501936	0.57412	0.152401	1	0.0236251	0.707682	0.00480999
621	IL2	3558	0.914343	0.0414407	1	0.0702943	0	0.554802	-1	0	0	0.505616	1	0.00464756	1	0.0445391	0.777296	0.14969	0	0.5	0	0.501936	0.9998	0.0145236	1	0.0232378	0.627242	0.00481083
622	EGLN3	112399	0.916646	0.0408598	1	0.070488	0	0.554802	-1	0	0	0.505616	0.999818	0.00677769	1	0.0445391	0.873099	0.134586	0	0.5	-1	0	0.999463	0.0183966	0.999883	0.0346631	0.695701	0.00483426
623	LCN2	3934	0.581762	0.0902401	1	0.0702943	0.416748	0.0654531	-1	0	0	0.505616	0.397774	0.0580945	1	0.0445391	0.872868	0.134586	0	0.5	0	0.501936	1	0.00522851	1	0.0232378	0.619095	0.00487577
624	CENPE	1062	0.91483	0.0410534	1	0.0702943	0.407656	0.0673896	1	0.028079	0	0.505616	0.12237	0.0768784	0.998428	0.0780403	0.873096	0.134586	0	0.5	0	0.501936	0.999996	0.00677769	0.602929	0.127033	0.624137	0.00489636
625	CRMP1	1400	0.509732	0.0964369	1	0.0706816	0.905742	0.0120062	0.656054	0.0536406	0	0.505616	0.012486	0.0950813	0.999977	0.0532533	0.873099	0.134586	0	0.5	-1	0	0.97992	0.0491867	0.985877	0.0609992	0.684021	0.00490591
626	MYBL1	4603	0.971526	0.0265298	0.998645	0.114833	0.238627	0.0939194	-1	0	0	0.505616	0.68087	0.038536	0.977757	0.108249	0.806437	0.145236	-1	0	0	0.501936	0.999997	0.00619675	0.99937	0.0400852	0.699833	0.00490923
627	IKZF1	10320	0.97586	0.0257552	1	0.0702943	0.531008	0.0546088	1	0.028079	0	0.505616	0	0.547444	1	0.0445391	0.873099	0.134586	-1	0	0	0.501936	0.986631	0.042409	1	0.0232378	0.682924	0.00491289
628	ATRX	546	0.842778	0.0538342	1	0.0702943	0.760435	0.0408598	1	0.028079	0	0.505616	-1	0	1	0.0445391	0.873099	0.134586	0	0.5	0	0.501936	0.996013	0.0298218	1	0.0232378	0.697861	0.00492048
629	WASL	8976	0.976382	0.0253679	1	0.0702943	0.50299	0.0584818	-1	0	0	0.505616	0.999968	0.00619675	0.999999	0.0458947	0.87308	0.134586	0	0.5	0	0.501936	0.977408	0.0503486	0.885992	0.0900465	0.674637	0.00492629
630	TACSTD2	4070	0.392879	0.113091	1	0.0702943	0.849703	0.0182029	0.606069	0.0544152	0	0.505616	-1	0	0.999999	0.0458947	0.252587	0.201201	0	0.5	-1	0	0.999049	0.0207204	0.999984	0.0290473	0.67924	0.00493079
631	DNMT3B	1789	0.948443	0.0348567	1	0.0702943	0.238627	0.0939194	1	0.028079	0	0.505616	0.0942181	0.0801704	1	0.0445391	0.873099	0.134586	0	0.5	0	0.501936	0.97092	0.0538342	1	0.0232378	0.625401	0.00493464
632	VAV1	7409	0.0549685	0.155306	1	0.0702943	0.3731	0.0722308	-1	0	0	0.505616	1	0.00464756	1	0.0445391	0.873099	0.134586	0	0.5	0	0.501936	0.993748	0.0321456	0.999997	0.0257552	0.600403	0.00493487
633	WWOX	51741	0.236157	0.148141	1	0.0702943	0.751542	0.0426026	1	0.028079	0	0.505616	0.376324	0.0596437	1	0.0445391	0.873099	0.134586	0	0.5	0	0.501936	0.990187	0.0375678	1	0.0232378	0.653837	0.00493609
634	SPARC	6678	0.482535	0.101472	1	0.0702943	0.674887	0.0486057	1	0.0282727	0	0.505616	0	0.547444	1	0.0445391	0.872777	0.134586	0	0.5	0	0.501936	1	0.00522851	1	0.0232378	0.614113	0.00494473
635	PIK3R3	8503	0.708064	0.0730054	1	0.0702943	0.43232	0.0640976	-1	0	0	0.505616	1	0.00464756	1	0.0445391	0.873099	0.134586	0	0.5	0	0.501936	0.995607	0.0307901	0.977937	0.0648722	0.660045	0.00494579
636	ALCAM	214	0.194962	0.155306	0.999993	0.0803641	0.840872	0.0187839	-1	0	0	0.505616	0.012486	0.0950813	1	0.0445391	0.847126	0.139427	0	0.5	0	0.501936	0.999998	0.00580945	1	0.0232378	0.579925	0.00498144
637	TNKS	8658	0.960037	0.0321456	1	0.0702943	0.925111	0.00890782	-1	0	0	0.505616	0.965891	0.0183966	1	0.0445391	0.870647	0.134973	0	0.5	0	0.501936	0.485255	0.164601	0.995013	0.0518978	0.68913	0.00501163
638	ENTPD1	953	0.466773	0.102827	1	0.0702943	0.828091	0.0207204	0.997854	0.0416344	0	0.505616	0.105235	0.0801704	0.999441	0.0701007	0.178037	0.205461	0	0.5	0	0.501936	0.998533	0.0228505	0.999999	0.0249806	0.607099	0.00502972
639	TNC	3371	0.409095	0.112703	1	0.0702943	0	0.554802	0.0914522	0.0606119	0	0.505616	0.572102	0.048993	1	0.0445391	0.860807	0.13749	-1	0	0	0.501936	1	0.00522851	1	0.0232378	0.608303	0.00504848
640	PPM1D	8493	0.80991	0.0604183	1	0.0702943	0	0.554802	1	0.028079	0	0.505616	0.979225	0.0166538	1	0.0445391	0.873098	0.134586	0	0.5	0	0.501936	0.996769	0.0274981	1	0.0232378	0.657325	0.00507503
641	DTNBP1	84062	0.781725	0.063904	1	0.0702943	0.975131	0.00309837	1	0.028079	0	0.505616	0	0.547444	1	0.0449264	0.873098	0.134586	-1	0	0	0.501936	0.441179	0.173122	0.998726	0.0441518	0.683897	0.00508011
642	EMP2	2013	0.900371	0.0468629	1	0.0702943	0.981474	0.00290473	0.989973	0.0431836	0	0.505616	-1	0	0.99028	0.0960496	0	0.608249	-1	0	-1	0	0.979435	0.0491867	0.819993	0.0995352	0.757296	0.00508964
643	IL7R	3575	0.056736	0.155306	1	0.0702943	0	0.554802	1	0.028079	0	0.505616	0.760858	0.0338885	1	0.0445391	0.873099	0.134586	0	0.5	0	0.501936	1	0.00522851	1	0.0238187	0.592539	0.00510816
644	TNFRSF10A	8797	0.988933	0.0182029	1	0.0702943	0	0.554802	-1	0	0	0.505616	0.997696	0.00948877	1	0.0445391	0.873097	0.134586	-1	0	0	0.501936	0.974323	0.0515105	1	0.0232378	0.698038	0.00511504
645	HHIP	64399	0.700327	0.0745546	1	0.0702943	0.739258	0.0439582	-1	0	0	0.505616	0.99886	0.00890782	1	0.0445391	0.871808	0.134586	0	0.5	-1	0	0.81211	0.107862	0.999813	0.0365995	0.747589	0.00511659
646	CORO1C	23603	0.601593	0.0840434	1	0.0702943	0.995129	0.000774593	-1	0	0	0.505616	-1	0	0.999999	0.0464756	0.873099	0.134586	0	0.5	0	0.501936	0.995172	0.0309837	0.748649	0.109799	0.663359	0.00512837
647	PDCD4	27250	0.760916	0.066615	1	0.0702943	0	0.554802	-1	0	0	0.505616	0.866933	0.0267235	1	0.0445391	0.873095	0.134586	0	0.5	-1	0	1	0.00522851	1	0.0232378	0.68034	0.00519053
648	MARK4	57787	0.833181	0.056158	0.999855	0.0966305	0.764302	0.0395043	-1	0	0.136388	0.0112316	0.608382	0.0426026	0.984116	0.101859	0.873088	0.134586	0	0.5	-1	0	0.684915	0.132262	0.505798	0.138846	0.735713	0.00520905
649	DVL2	1856	0.973502	0.0263362	1	0.0702943	0.583888	0.0534469	-1	0	0	0.505616	0.998903	0.00890782	1	0.0445391	0.873099	0.134586	0	0.5	0	0.501936	0.976841	0.0505422	0.920662	0.0828815	0.683443	0.00528189
650	ESPL1	9700	0.707283	0.0730054	1	0.070488	0.407656	0.0673896	-1	0	0	0.505616	0.576352	0.0487994	1	0.0445391	0.873038	0.134586	0	0.5	-1	0	0.999966	0.00929512	0.991327	0.0563517	0.700344	0.00528272
651	IL12B	3593	0.96376	0.0305964	1	0.0702943	0	0.554802	1	0.028079	0	0.505616	0.976874	0.017622	1	0.0445391	0.068297	0.2134	0	0.5	0	0.501936	0.991198	0.0367932	1	0.0232378	0.60378	0.00529978
652	NUMB	8650	0.844821	0.0536406	1	0.0702943	0.816761	0.031371	-1	0	0	0.505616	0.973203	0.0180093	1	0.0445391	0.873098	0.134586	0	0.5	-1	0	0.986544	0.042409	0.823777	0.0993416	0.762329	0.00530602
653	USP9X	8239	0.973214	0.0263362	1	0.0702943	0.689253	0.0458947	1	0.028079	0	0.505616	0.345781	0.0635167	1	0.0445391	0.873099	0.134586	0	0.5	0	0.501936	0.755962	0.118706	0.998628	0.0447328	0.677715	0.00530917
654	COMT	1312	0	0.577653	1	0.0702943	0.940029	0.00716499	1	0.028079	0	0.505616	0	0.547444	1	0.0445391	0.872671	0.134586	-1	0	-1	0	0.985442	0.0435709	1	0.0232378	0.693248	0.00532302
655	SOX11	6664	0.971526	0.0265298	1	0.0702943	0.531008	0.0546088	1	0.028079	0	0.505616	-1	0	1	0.0445391	0	0.608249	0	0.5	0	0.501936	0.999882	0.0127808	1	0.0232378	0.59242	0.00535323
656	LAMC1	3915	0.103617	0.155306	0.999944	0.0910147	0.264906	0.0826878	-1	0	0	0.505616	0.99697	0.010457	1	0.0445391	0.800976	0.146011	0	0.5	0	0.501936	0.99999	0.00774593	0.99967	0.0379551	0.594809	0.00538203
657	TPM3	7170	0.0723139	0.155306	0.744872	0.192486	0.497492	0.0598373	0.999999	0.0288536	0	0.505616	0.805503	0.0315647	1	0.0445391	0.873099	0.134586	0	0.5	0	0.501936	0.998639	0.0226569	1	0.0232378	0.627191	0.00542485
658	PERP	64065	0.648107	0.0803641	1	0.0714562	0.524628	0.0565453	-1	0	0	0.505616	0.994343	0.0118125	1	0.0445391	0.729752	0.156468	0	0.5	-1	0	0.999732	0.0154919	0.489002	0.140782	0.694024	0.00545931
659	TLR9	54106	0.978294	0.024206	1	0.0702943	0.631317	0.0513168	-1	0	0	0.505616	0.908325	0.0236251	1	0.0445391	0.873083	0.134586	-1	0	0	0.501936	0.151939	0.205461	1	0.0232378	0.696326	0.00549129
660	NECTIN2	5819	0.648155	0.0803641	1	0.070488	0.3731	0.0722308	0.993702	0.0426026	0	0.505616	0.872898	0.0263362	1	0.0445391	0.863574	0.136716	0	0.5	0	0.501936	0.9028	0.0830751	1	0.0234314	0.671168	0.00552949
661	LEPR	3953	0.170701	0.155306	1	0.0702943	0	0.554802	1	0.028079	0	0.505616	0.991967	0.0127808	1	0.0445391	0.867817	0.135747	0	0.5	0	0.501936	0.99951	0.0180093	1	0.0232378	0.617156	0.00554939
662	TRAF1	7185	0.640571	0.080945	0.990217	0.138846	0	0.554802	-1	0	0	0.505616	0.992493	0.0127808	1	0.0451201	0.873099	0.134586	-1	0	0	0.501936	1	0.00522851	1	0.024206	0.67917	0.00556315
663	TGFBR3	7049	0.982768	0.0228505	1	0.0702943	0	0.554802	-1	0	0	0.505616	0.35509	0.0609992	1	0.0449264	0.805497	0.145236	-1	0	0	0.501936	0.999999	0.00542215	0.999952	0.031952	0.654773	0.00556967
664	ZIC2	7546	0.990822	0.0162665	1	0.0702943	0.487677	0.0613865	0.995917	0.0422153	0	0.505616	0.238296	0.0720372	1	0.0445391	0.616123	0.168474	0	0.5	0	0.501936	0.697425	0.12897	0.999991	0.0269171	0.63703	0.00556989
665	RDX	5962	0.80469	0.0611929	1	0.0702943	0.827971	0.0207204	0.356601	0.0575136	0	0.505616	0.319736	0.0662277	0.999984	0.0520914	0.873098	0.134586	0	0.5	0	0.501936	0.999535	0.0180093	0.566953	0.132068	0.636697	0.0056036
666	POLB	5423	0.983994	0.0216886	1	0.0702943	0.407656	0.0673896	-1	0	0	0.505616	0.58079	0.0487994	1	0.0445391	0.872924	0.134586	0	0.5	0	0.501936	0.998872	0.0216886	0.99934	0.0406662	0.650975	0.00562136
667	NFIA	4774	0.987468	0.0195585	0.999923	0.0923703	0.238627	0.0939194	1	0.028079	0	0.505616	0.0019214	0.0950813	1	0.0445391	0.872885	0.134586	0	0.5	-1	0	0.969619	0.0549961	0.878499	0.0917893	0.654363	0.00567945
668	LAMA4	3910	0.0572929	0.155306	0.998636	0.114833	0.264906	0.0826878	0.996164	0.0422153	0	0.505616	0.992495	0.0127808	0.999999	0.0458947	0.84956	0.138459	0	0.5	0	0.501936	0.999825	0.01433	0.922427	0.0826878	0.62039	0.00571146
669	GHRL	51738	0.972598	0.0263362	1	0.0702943	0.930539	0.00813323	0.303691	0.0575136	0	0.505616	0.107302	0.0801704	1	0.0445391	0	0.608249	0	0.5	0	0.501936	0.670729	0.135167	1	0.0236251	0.551198	0.00571629
670	ADAR	103	0.792292	0.0629357	1	0.0702943	0.327106	0.0731991	1	0.028079	0	0.505616	0.24744	0.0720372	1	0.0445391	0.873088	0.134586	0	0.5	0	0.501936	0.958005	0.0613865	0.999999	0.0249806	0.641119	0.00572112
671	TXNRD1	7296	0.516262	0.095275	1	0.0710689	0.465621	0.063904	-1	0	0	0.505616	0.584737	0.0484121	1	0.0451201	0.872115	0.134586	0	0.5	0	0.501936	0.999965	0.00929512	1	0.0236251	0.631658	0.00572388
672	CA2	760	0.665193	0.0790085	1	0.0702943	0.689253	0.0458947	1	0.028079	0	0.505616	0	0.547444	1	0.0453137	0.842357	0.140008	0	0.5	0	0.501936	0.999943	0.010457	1	0.0232378	0.623922	0.00572725
673	TNFSF10	8743	0.90324	0.0466692	1	0.0702943	0	0.554802	-1	0	0	0.505616	0.931358	0.0213013	1	0.0445391	0.869853	0.134973	0	0.5	0	0.501936	1	0.00522851	1	0.0232378	0.62851	0.00575082
674	JAM3	83700	0.854893	0.0526723	1	0.0702943	0.849703	0.0182029	0.994458	0.0422153	0	0.505616	0.833733	0.0294345	0.999852	0.0623548	0.626112	0.167506	0	0.5	0	0.501936	0.839739	0.101278	0.962644	0.0691325	0.702408	0.00575396
675	GPNMB	10457	0.951857	0.0340821	1	0.0702943	0	0.554802	-1	0	0	0.505616	0.878358	0.0253679	0.998945	0.0741673	0.861205	0.13749	0	0.5	-1	0	0.99999	0.00774593	0.999996	0.0261425	0.690548	0.0058133
676	BCL11B	64919	0.971526	0.0265298	1	0.0702943	0.433306	0.0640976	0.999959	0.0323393	0	0.505616	-1	0	1	0.0445391	0.872645	0.134586	0	0.5	0	0.501936	0.997132	0.0265298	0.997562	0.0476375	0.674185	0.00581776
677	CCK	885	0.978745	0.0240124	1	0.0702943	0.941509	0.00697134	-1	0	0	0.505616	0	0.547444	1	0.0445391	0.469781	0.181836	-1	0	0	0.501936	0.965426	0.0575136	1	0.0232378	0.664692	0.0058242
678	PTN	5764	0.996047	0.0116189	1	0.0702943	0.778447	0.038536	-1	0	0	0.505616	0	0.547444	1	0.0445391	0.873099	0.134586	0	0.5	0	0.501936	0.999888	0.0123935	1	0.0232378	0.616038	0.00584906
679	ASPM	259266	0	0.577653	1	0.0702943	0.781613	0.0362122	0.999593	0.0383424	0	0.505616	-1	0	1	0.0451201	0.873098	0.134586	0	0.5	-1	0	0.999996	0.00619675	0.9999	0.0338885	0.678136	0.00587955
680	SFRP2	6423	0.998851	0.00793958	1	0.0702943	0	0.554802	-1	0	0	0.505616	0.734697	0.0356313	1	0.0445391	0.788571	0.147366	0	0.5	0	0.501936	0.999501	0.0180093	1	0.0232378	0.61879	0.00588673
681	HOXA9	3205	0.928278	0.0389233	1	0.0702943	0.531008	0.0546088	-1	0	0	0.505616	0.115389	0.0768784	1	0.0445391	0.858457	0.13749	0	0.5	0	0.501936	0.999388	0.0189775	1	0.0232378	0.620495	0.00593414
682	TOP2B	7155	0.999549	0.00677769	1	0.0702943	0	0.554802	-1	0	0	0.505616	0.652992	0.0404725	1	0.0449264	0.873099	0.134586	-1	0	0	0.501936	0.997661	0.0253679	0.998582	0.0453137	0.680598	0.00595793
683	ERCC6	2074	0.999819	0.00503486	1	0.0702943	0	0.554802	1	0.028079	0	0.505616	0.0019214	0.0950813	1	0.0445391	0.873099	0.134586	0	0.5	0	0.501936	0.879979	0.0910147	1	0.0238187	0.581819	0.00596342
684	CDC27	996	0.553634	0.0933385	0.999999	0.0749419	0.407656	0.0673896	0.627413	0.0542215	0	0.505616	0.964969	0.0185902	1	0.0445391	0.873099	0.134586	0	0.5	0	0.501936	0.99961	0.0168474	0.460136	0.143881	0.633691	0.00599029
685	MKI67	4288	0.593935	0.0852053	0.999991	0.0815259	0.327106	0.0731991	-1	0	0	0.505616	-1	0	1	0.0445391	0.873096	0.134586	-1	0	0	0.501936	1	0.00522851	1	0.0232378	0.677531	0.00600188
686	DAB2	1601	0.966194	0.0290473	1	0.0702943	0.750772	0.0426026	-1	0	0	0.505616	0	0.547444	1	0.0445391	0.873098	0.134586	0	0.5	-1	0	0.999988	0.00793958	0.999905	0.0336948	0.673368	0.00600609
687	KDM6A	7403	0.997867	0.00948877	1	0.0702943	0	0.554802	1	0.028079	0	0.505616	0.172139	0.0751356	1	0.0445391	0.873094	0.134586	0	0.5	0	0.501936	0.948334	0.0658404	1	0.0232378	0.615638	0.00606392
688	PTX3	5806	0.0527496	0.155306	1	0.0702943	0.764678	0.0393106	-1	0	0	0.505616	0.00758907	0.0950813	1	0.0445391	0.776196	0.14969	0	0.5	0	0.501936	1	0.00522851	1	0.0232378	0.547668	0.00606511
689	JAG2	3714	0.174724	0.155306	1	0.0702943	0.324004	0.0784276	-1	0	0	0.505616	0.983368	0.0154919	1	0.0445391	0.129992	0.208559	0	0.5	-1	0	0.998148	0.0245933	0.999995	0.0261425	0.611859	0.00608424
690	TGM2	7052	0.101318	0.155306	1	0.0702943	0.241709	0.0853989	-1	0	0	0.505616	0.566062	0.0493803	1	0.0445391	0.873099	0.134586	-1	0	0	0.501936	0.999891	0.0123935	1	0.0232378	0.631234	0.0060996
691	LONP1	9361	0.80375	0.0617738	0.999955	0.0898528	0.241709	0.0853989	1	0.028079	0	0.505616	-1	0	0.999989	0.0507359	0.873099	0.134586	-1	0	0	0.501936	0.99068	0.0369868	1	0.0238187	0.713354	0.0061155
692	GDF15	9518	0.940966	0.0362122	1	0.0702943	0	0.554802	-1	0	0	0.505616	0.657352	0.0398916	1	0.0445391	0.714812	0.158598	0	0.5	-1	0	0.999977	0.00890782	1	0.0232378	0.668563	0.00616871
693	SIRT7	51547	0.991787	0.0156855	0.999998	0.0764911	0.238627	0.0939194	-1	0	0.0848893	0.0112316	0	0.547444	1	0.0447328	0.873099	0.134586	-1	0	0	0.501936	0.0622761	0.21495	0.998093	0.0464756	0.577447	0.00617818
694	GH1	2688	0.921226	0.0395043	1	0.0702943	0.241709	0.0853989	0.993551	0.0427963	0	0.505616	0.802466	0.0315647	1	0.0445391	0.320428	0.195391	0	0.5	0	0.501936	0.757073	0.117932	1	0.0232378	0.630833	0.00619723
695	TRPV1	7442	0.765132	0.0658404	1	0.0702943	0.947041	0.00619675	-1	0	0	0.505616	0.639098	0.0412471	1	0.0449264	0.873099	0.134586	0	0.5	0	0.501936	0.024368	0.21495	1	0.0232378	0.616119	0.00622932
696	ALB	213	0.564164	0.0921766	1	0.0706816	0.416748	0.0654531	1	0.028079	0	0.505616	0.0195417	0.0950813	1	0.0445391	0.873099	0.134586	0	0.5	-1	0	0.786964	0.113284	1	0.0232378	0.65407	0.00623321
697	MTHFR	4524	0.239464	0.134392	1	0.0702943	0.264906	0.0826878	1	0.028079	0	0.505616	0.15822	0.0751356	1	0.0445391	0.637317	0.166344	0	0.5	-1	0	0.95343	0.0635167	1	0.0232378	0.634804	0.00623988
698	AHSG	197	0.983074	0.0226569	1	0.0702943	0.416748	0.0654531	0.99992	0.0338885	0	0.505616	0.00758907	0.0950813	1	0.0449264	0.823615	0.143106	0	0.5	0	0.501936	0.552368	0.155306	1	0.0238187	0.600816	0.0062905
699	BTG2	7832	0.0630984	0.155306	1	0.0702943	0.238627	0.0939194	-1	0	0	0.505616	0.863207	0.0271108	1	0.0445391	0.734045	0.155887	0	0.5	0	0.501936	1	0.00522851	0.999809	0.0365995	0.575976	0.00630064
700	CD27	939	0.946839	0.0348567	1	0.0702943	0	0.554802	1	0.028079	0	0.505616	0.0243483	0.0950813	1	0.0453137	0.846602	0.139427	-1	0	0	0.501936	0.995973	0.0298218	0.99999	0.0273044	0.646527	0.0063245
701	OGG1	4968	0.627108	0.0815259	1	0.0702943	0.489751	0.0609992	0.946487	0.0474438	0	0.505616	0.242833	0.0720372	1	0.0445391	0.842751	0.140008	0	0.5	0	0.501936	0.982255	0.0472502	1	0.0232378	0.643406	0.00634067
702	ANGPT2	285	0.952224	0.0340821	1	0.0702943	0	0.554802	0.856818	0.0503486	0	0.505616	0.758327	0.0338885	1	0.0445391	0.753947	0.15395	0	0.5	0	0.501936	0.998588	0.0228505	1	0.0232378	0.641737	0.00636057
703	LITAF	9516	0.980545	0.0232378	0.999732	0.10031	0.238627	0.0939194	0.884573	0.049574	0	0.505616	0	0.547444	0.999934	0.0586754	0.872669	0.134586	0	0.5	-1	0	0.999999	0.00542215	0.942708	0.0759101	0.649081	0.00638961
704	TNR	7143	0.591279	0.0852053	1	0.0702943	0.994533	0.000774593	-1	0	0	0.505616	0.575489	0.048993	0.960262	0.119094	0.789223	0.147366	0	0.5	0	0.501936	0.792453	0.112122	0.899546	0.0869481	0.662857	0.0064132
705	TK1	7083	0.670592	0.0782339	0.985347	0.142912	0	0.554802	-1	0	0	0.505616	0.689947	0.0381487	1	0.0445391	0.873099	0.134586	-1	0	-1	0	1	0.00522851	0.999971	0.0305964	0.738018	0.00645187
706	HLA-DQB1	3119	0.176867	0.155306	0.917821	0.166731	0	0.554802	1	0.028079	0	0.505616	0.849463	0.0278854	0.999997	0.0476375	0.148539	0.207397	-1	0	0	0.501936	0.99999	0.00774593	1	0.0232378	0.610247	0.00647584
707	NEURL1	9148	0.943026	0.035244	1	0.0702943	0.920811	0.0100697	-1	0	0	0.505616	0.889173	0.0245933	0.998097	0.0805577	0.540496	0.174671	0	0.5	0	0.501936	0.238202	0.196553	1	0.0236251	0.646253	0.00648028
708	SP3	6670	0.952847	0.0336948	1	0.0702943	0.760435	0.0408598	-1	0	0	0.505616	0.98965	0.0135554	1	0.0445391	0.873098	0.134586	0	0.5	0	0.501936	0.978297	0.0497676	0.801412	0.10244	0.692336	0.00648042
709	NT5E	4907	0	0.577653	0.999956	0.0894655	0.264906	0.0826878	0.988866	0.0439582	0	0.505616	0.514414	0.0509295	1	0.0445391	0.87305	0.134586	-1	0	0	0.501936	0.999768	0.0151046	1	0.0232378	0.634217	0.00648963
710	FZD2	2535	0.764108	0.0664214	1	0.0702943	0	0.554802	1	0.028079	0	0.505616	0.999573	0.00774593	1	0.0445391	0.0697085	0.2134	0	0.5	0	0.501936	0.999208	0.0203331	0.920717	0.0828815	0.592969	0.00655238
711	OTX2	5015	0.986063	0.0201394	1	0.0702943	0.764328	0.0395043	1	0.028079	0	0.505616	-1	0	1	0.0445391	0.873098	0.134586	0	0.5	0	0.501936	0.342731	0.188226	1	0.0236251	0.667525	0.0065769
712	ZIC1	7545	0.971526	0.0265298	1	0.0702943	0.238627	0.0939194	1	0.028079	0	0.505616	-1	0	1	0.0445391	0.871605	0.134779	0	0.5	0	0.501936	0.959603	0.0604183	1	0.0236251	0.654821	0.00659202
713	S1PR2	9294	0.953962	0.0331139	1	0.0702943	0.535782	0.0544152	0.402046	0.0573199	0	0.505616	0.792009	0.0321456	1	0.0445391	0.837153	0.140976	0	0.5	0	0.501936	0.625345	0.143106	0.998816	0.0441518	0.650493	0.00660883
714	H3-3A	3020	0.989327	0.017622	1	0.0702943	0.238627	0.0939194	-1	0	0	0.505616	0.958623	0.0187839	1	0.0445391	0.873099	0.134586	0	0.5	0	0.501936	0.631501	0.141751	1	0.0232378	0.637004	0.00664564
715	MDM4	4194	0.816322	0.0598373	1	0.0702943	0	0.554802	-1	0	0	0.505616	0.999984	0.0060031	1	0.0445391	0.873099	0.134586	0	0.5	-1	0	0.971912	0.0532533	1	0.0232378	0.688936	0.00669408
716	ROBO1	6091	0.988732	0.0183966	1	0.0702943	0.788872	0.0358249	-1	0	0	0.505616	0.316701	0.0662277	1	0.0445391	0.867083	0.135941	0	0.5	0	0.501936	0.918478	0.0782339	0.999978	0.0304028	0.663718	0.00669982
717	ACTC1	70	0.346634	0.115608	1	0.0702943	0.264906	0.0826878	0.998467	0.0408598	0	0.505616	0.501258	0.0517041	1	0.0445391	0.873099	0.134586	-1	0	0	0.501936	0.933636	0.0712626	0.999705	0.0371805	0.684273	0.0067466
718	ERCC5	2073	0.881049	0.0497676	0.999976	0.0861735	0.754778	0.0422153	1	0.028079	0	0.505616	0	0.547444	1	0.0445391	0.873072	0.134586	-1	0	0	0.501936	0.989846	0.0381487	0.999802	0.0365995	0.698928	0.00682201
719	CTSL	1514	0.898218	0.0474438	0.999999	0.0739737	0	0.554802	-1	0	0	0.505616	0.722112	0.0362122	0.999991	0.0497676	0.8711	0.134973	-1	0	0	0.501936	0.999957	0.0100697	1	0.0232378	0.679635	0.00685643
720	TNFRSF11A	8792	0.814905	0.060031	1	0.0702943	0	0.554802	1	0.028079	0	0.505616	0.296156	0.0662277	1	0.0445391	0.861821	0.137297	-1	0	0	0.501936	0.989497	0.0383424	1	0.0232378	0.675926	0.00686469
721	KIF3A	11127	0.817436	0.0598373	1	0.0702943	0.845804	0.0185902	-1	0	0	0.505616	0.951944	0.0195585	1	0.0445391	0.873076	0.134586	0	0.5	0	0.501936	0.794154	0.111541	0.998119	0.0464756	0.692346	0.00686875
722	LAMB2	3913	0.428895	0.108249	1	0.0702943	0.264906	0.0826878	0.999535	0.038536	0	0.505616	0.965392	0.0183966	0.999996	0.0480248	0.863744	0.136522	0	0.5	0	0.501936	0.983515	0.0458947	0.936402	0.0774593	0.65468	0.00686941
723	POMC	5443	0.174469	0.155306	1	0.0702943	0.416748	0.0654531	1	0.028079	0	0.505616	0.93794	0.0207204	1	0.0445391	0.821901	0.1433	0	0.5	0	0.501936	0.441974	0.173122	1	0.0232378	0.619831	0.00693008
724	IL15	3600	0.175742	0.155306	1	0.0702943	0.327106	0.0731991	-1	0	0	0.505616	0.870627	0.0267235	1	0.0445391	0.190459	0.204493	0	0.5	0	0.501936	0.99993	0.0108443	1	0.0232378	0.558766	0.00694158
725	BCAS2	10286	0	0.577653	0.0983011	0.223664	0.834992	0.0197521	-1	0	0	0.505616	0.0019214	0.0950813	0.999994	0.048993	0.873098	0.134586	0	0.5	0.739925	0.000774593	0.404459	0.176607	0.731054	0.112897	0.493025	0.00695195
726	PRMT5	10419	0.999007	0.00774593	1	0.0702943	0	0.554802	-1	0	0	0.505616	0.885665	0.0245933	1	0.0445391	0.873099	0.134586	-1	0	0	0.501936	0.934017	0.0712626	0.999777	0.0365995	0.690694	0.00697016
727	NEK1	4750	0.905657	0.0451201	1	0.0702943	0	0.554802	1	0.028079	0.163525	0.0112316	0	0.547444	0.997604	0.0826878	0.858896	0.13749	0	0.5	-1	0	0.971682	0.0534469	0.966128	0.0687452	0.665031	0.00698911
728	ANPEP	290	0.199405	0.155306	0.999997	0.0768784	0.403804	0.0693261	-1	0	0	0.505616	0.956642	0.0191712	0.999992	0.049574	0.0185074	0.216499	0	0.5	0	0.501936	0.999868	0.0129744	1	0.0232378	0.543087	0.00705274
729	MCM6	4175	0.87113	0.0511232	0.999777	0.0987607	0	0.554802	0.930011	0.0482184	0	0.505616	0.820368	0.0307901	1	0.0445391	0.873099	0.134586	0	0.5	0	0.501936	1	0.00522851	0.904594	0.0863672	0.646204	0.00705385
730	ZBTB17	7709	0.992383	0.0151046	0.999998	0.0764911	0.238627	0.0939194	-1	0	0	0.505616	0.983225	0.0156855	1	0.0445391	0.873099	0.134586	-1	0	0	0.501936	0.651997	0.138652	0.901978	0.0865608	0.698358	0.00710035
731	SUFU	51684	0.471722	0.102827	1	0.0702943	0	0.554802	1	0.028079	0	0.505616	0.998702	0.00890782	1	0.0445391	0.873094	0.134586	0	0.5	-1	0	0.305274	0.190937	1	0.0232378	0.658063	0.00713616
732	PTPRD	5789	0.39955	0.113091	1	0.0702943	0.975131	0.00309837	0.488707	0.0565453	0	0.505616	0	0.547444	0.999975	0.0536406	0.872962	0.134586	0	0.5	0	0.501936	0.987918	0.0408598	0.994911	0.0522851	0.608135	0.00715706
733	BRD4	23476	0.941943	0.0354376	1	0.0702943	0.567784	0.0536406	-1	0	0	0.505616	0.250048	0.0718435	1	0.0445391	0.873099	0.134586	0	0.5	-1	0	0.872281	0.0943067	1	0.0232378	0.697234	0.00716422
734	GAB2	9846	0.950811	0.0342758	1	0.0702943	0	0.554802	-1	0	0	0.505616	1	0.00464756	1	0.0445391	0.873098	0.134586	0	0.5	0	0.501936	0.984604	0.0449264	0.999932	0.0331139	0.633395	0.00723787
735	TUBG1	7283	0.0527496	0.155306	0.999629	0.102827	0.633699	0.0509295	0.866248	0.0501549	0	0.505616	0.12237	0.0768784	1	0.0445391	0.873099	0.134586	0	0.5	0	0.501936	0.999988	0.00793958	0.913986	0.084237	0.591646	0.00731801
736	XRCC4	7518	0.552367	0.0933385	1	0.0702943	0	0.554802	1	0.028079	0	0.505616	0.484934	0.0534469	1	0.0445391	0.869446	0.134973	0	0.5	-1	0	0.998373	0.0238187	0.999755	0.0367932	0.676051	0.00732314
737	GRK6	2870	0.833181	0.056158	0.999999	0.074361	0	0.554802	-1	0	0.136388	0.0112316	0.820828	0.0307901	0.96542	0.115608	0.866226	0.135941	0	0.5	-1	0	0.959521	0.0604183	0.889692	0.0896592	0.70895	0.0073353
738	GADD45G	10912	0.984301	0.021495	1	0.0702943	0	0.554802	-1	0	0	0.505616	0.994103	0.0118125	0.999992	0.049574	0.873098	0.134586	0	0.5	-1	0	0.988393	0.0402789	0.99609	0.0507359	0.698139	0.0073374
739	DNAJA3	9093	0.999777	0.00522851	1	0.0702943	0.623122	0.0524787	-1	0	0	0.505616	0.704519	0.0369868	1	0.0447328	0.873099	0.134586	0	0.5	0	0.501936	0.915819	0.0792022	0.105973	0.17196	0.613172	0.00737309
740	P4HB	5034	0.925071	0.039117	1	0.0702943	0	0.554802	1	0.028079	0	0.505616	0.535999	0.0505422	1	0.0445391	0.873099	0.134586	-1	0	0	0.501936	0.872339	0.0943067	0.999999	0.024206	0.693448	0.00740542
741	CDH11	1009	0.743056	0.0679706	0.999997	0.0774593	0.780254	0.0367932	-1	0	0	0.505616	0.0743291	0.0853989	1	0.0445391	0.827033	0.142525	0	0.5	0	0.501936	0.999777	0.0151046	0.999689	0.0375678	0.626172	0.0074198
742	CYP19A1	1588	0.639285	0.080945	1	0.0702943	0.947847	0.0056158	1	0.028079	0	0.505616	0	0.547444	1	0.0445391	0.637049	0.166344	0	0.5	0	0.501936	0.540345	0.157049	1	0.0232378	0.61139	0.00745246
743	NDUFA13	51079	0.937472	0.0364059	1	0.0702943	0.823304	0.0211077	1	0.028079	0	0.505616	0	0.547444	1	0.0445391	0.872957	0.134586	-1	0	0	0.501936	0.714843	0.125678	0.997087	0.0484121	0.694135	0.007461
744	WNT4	54361	0.174469	0.155306	1	0.0702943	0	0.554802	1	0.028079	0	0.505616	0.999793	0.00677769	1	0.0445391	0.861353	0.13749	0	0.5	0	0.501936	0.980493	0.0486057	0.999526	0.0389233	0.616734	0.00746614
745	TCL1A	8115	0.918028	0.0404725	1	0.0702943	0	0.554802	1	0.028079	0	0.505616	0.0666025	0.0853989	1	0.0445391	0.869896	0.134973	0	0.5	-1	0	0.962488	0.0586754	1	0.0232378	0.654132	0.00751268
746	XRCC1	7515	0.161784	0.155306	1	0.0702943	0.238627	0.0939194	-1	0	0	0.505616	0.778816	0.0327266	1	0.0445391	0.873098	0.134586	0	0.5	-1	0	0.994916	0.0309837	1	0.0232378	0.652082	0.00751947
747	HRK	8739	0	0.577653	1	0.0702943	0.241709	0.0853989	-1	0	0.75771	0.00580945	0.733994	0.0356313	0.999993	0.049574	0.840818	0.140395	0	0.5	0	0.501936	0.98409	0.045701	0.500189	0.139427	0.6045	0.00756002
748	ADCYAP1	116	0.87923	0.0499613	1	0.0702943	0.82834	0.0205267	-1	0	0	0.505616	0.430993	0.056739	1	0.0447328	0.836649	0.140976	0	0.5	0	0.501936	0.809108	0.108637	1	0.0232378	0.663721	0.00764715
749	TOPBP1	11073	0.354057	0.113865	1	0.0718435	0.81362	0.031371	-1	0	0	0.505616	0.673515	0.038536	1	0.0445391	0.873098	0.134586	0	0.5	0	0.501936	0.999718	0.0158792	0.960261	0.069907	0.655375	0.00767453
750	MBP	4155	0.729174	0.0697134	1	0.0702943	0.645875	0.0503486	-1	0	0	0.505616	-1	0	1	0.0445391	0.873099	0.134586	0	0.5	-1	0	0.998915	0.0213013	1	0.0234314	0.722139	0.00768875
751	HLA-A	3105	0.0572929	0.155306	0.917821	0.166731	0	0.554802	0.995972	0.0422153	0	0.505616	0.937661	0.0207204	1	0.0445391	0.873098	0.134586	-1	0	0	0.501936	0.999393	0.0189775	1	0.0232378	0.651219	0.00769952
752	XRCC3	7517	0.56877	0.0917893	1	0.0706816	0.778571	0.038536	0.983667	0.0447328	0	0.505616	0	0.547444	1	0.0445391	0.873099	0.134586	0	0.5	-1	0	0.988861	0.039117	1	0.0232378	0.683542	0.00770052
753	FOXG1	2290	0.223547	0.155306	1	0.0702943	0.238627	0.0939194	1	0.028079	0	0.505616	0.817073	0.0309837	1	0.0445391	0.873099	0.134586	0	0.5	0	0.501936	0.970736	0.0540279	0.995088	0.0517041	0.63318	0.00774877
754	HEXB	3074	0.542044	0.0935321	1	0.0702943	0.416748	0.0654531	1	0.028079	0	0.505616	0.00758907	0.0950813	0.999838	0.0627421	0.867784	0.135747	-1	0	-1	0	0.893289	0.0861735	0.860542	0.0939194	0.710977	0.00775838
755	CD79B	974	0.536961	0.0937258	0.993015	0.135167	0	0.554802	1	0.028079	0	0.505616	0.849002	0.0278854	0.99997	0.0540279	0.873098	0.134586	0	0.5	0	0.501936	0.999803	0.0145236	0.999996	0.0259489	0.637549	0.00777348
756	HDGF	3068	0.996677	0.0106507	0.997325	0.122386	0.238627	0.0939194	-1	0	0	0.505616	0	0.547444	1	0.0445391	0.873099	0.134586	0	0.5	0	0.501936	0.999999	0.0056158	0.999968	0.0311774	0.566874	0.0078502
757	HIC1	3090	0.540728	0.0935321	0.999991	0.0815259	0.238627	0.0939194	-1	0	0	0.505616	0.876422	0.0253679	1	0.0445391	0.873077	0.134586	0	0.5	0	0.501936	0.996454	0.0282727	1	0.0234314	0.628033	0.00791805
758	DCX	1641	0.285493	0.12529	1	0.0702943	0.840872	0.0187839	0.988329	0.0439582	0	0.505616	0.012486	0.0950813	1	0.0445391	0.87068	0.134973	0	0.5	0	0.501936	0.480221	0.165376	1	0.0232378	0.597723	0.00792299
759	EFNA1	1942	0.875393	0.0501549	1	0.0702943	0	0.554802	-1	0	0	0.505616	0.922288	0.0222696	1	0.0453137	0.861342	0.13749	0	0.5	0	0.501936	0.999998	0.00580945	0.998058	0.0464756	0.626206	0.00795988
760	MCM7	4176	0.834427	0.0555771	0.999997	0.077653	0	0.554802	-1	0	0	0.505616	0.820368	0.0307901	1	0.0445391	0.873099	0.134586	0	0.5	0	0.501936	1	0.00522851	0.999957	0.0317583	0.619927	0.00796381
761	E2F7	144455	0.962591	0.031952	1	0.0702943	0.832135	0.0203331	-1	0	0	0.505616	0.442053	0.056158	0.999999	0.0458947	0.856273	0.137878	0	0.5	0	0.501936	0.981438	0.0478311	0.856694	0.094694	0.671336	0.00796844
762	BMP7	655	0.956791	0.0323393	1	0.0702943	0	0.554802	-1	0	0	0.505616	0.451822	0.0553834	1	0.0445391	0.870279	0.134973	0	0.5	0	0.501936	0.999992	0.00755229	1	0.0232378	0.604429	0.00797534
763	F3	2152	0.933857	0.0377614	1	0.0702943	0	0.554802	-1	0	0	0.505616	0.394046	0.0580945	1	0.0445391	0.684846	0.161696	0	0.5	0	0.501936	1	0.00522851	1	0.0232378	0.589069	0.00801798
764	HLA-DRB1	3123	0.0723139	0.155306	0.817941	0.186677	0	0.554802	1	0.028079	0	0.505616	0.996151	0.0112316	0.999992	0.049574	0.842052	0.140008	0	0.5	0	0.501936	0.999173	0.0203331	1	0.0232378	0.596086	0.00803016
765	MAP2	4133	0.279017	0.125484	1	0.0702943	0.952848	0.0056158	-1	0	0	0.505616	0.61487	0.0422153	1	0.0445391	0.873054	0.134586	0	0.5	0	0.501936	0.348326	0.187452	0.999947	0.0323393	0.623214	0.00805875
766	GNRH1	2796	0.469546	0.102827	1	0.0702943	0.941509	0.00697134	1	0.028079	0	0.505616	0	0.547444	1	0.0445391	0.707656	0.15976	0	0.5	0	0.501936	0.735747	0.122579	0.999998	0.0251743	0.615399	0.00808912
767	ICOS	29851	0	0.577653	0.999997	0.077653	0	0.554802	1	0.028079	0	0.505616	0.999341	0.00852053	1	0.0445391	0.287898	0.19849	-1	0	0	0.501936	0.994832	0.0311774	1	0.0234314	0.597393	0.00809159
768	TYMP	1890	0.585732	0.0902401	0.999998	0.0764911	0	0.554802	0.999928	0.0335012	0	0.505616	0.601525	0.0429899	1	0.0445391	0.788096	0.14756	0	0.5	0	0.501936	0.99912	0.0203331	1	0.0232378	0.62421	0.00810783
769	CD34	947	0.108204	0.155306	1	0.0702943	0.750772	0.0426026	-1	0	0	0.505616	0.473525	0.0538342	1	0.0445391	0.34497	0.193648	0	0.5	0	0.501936	0.999726	0.0154919	1	0.0232378	0.581481	0.00812132
770	SPN	6693	0.559752	0.0925639	1	0.0702943	0.685351	0.0458947	-1	0	-1	0	0.105235	0.0801704	1	0.0449264	0.862873	0.136909	-1	0	0	0.501936	0.786472	0.113478	0.999996	0.0261425	0.737653	0.0081466
771	LAMP1	3916	0.101318	0.155306	1	0.070488	0.922766	0.00948877	-1	0	0	0.505616	0.192131	0.0739737	1	0.0445391	0.873099	0.134586	0	0.5	0	0.501936	0.985105	0.0447328	0.999652	0.0381487	0.606523	0.00815167
772	PDCD10	11235	0.976148	0.0255616	1	0.0702943	0	0.554802	1	0.028079	0	0.505616	0.71364	0.0365995	0.999999	0.046282	0.869716	0.134973	0	0.5	0	0.501936	0.982699	0.0460883	0.988297	0.0592564	0.651357	0.00816235
773	IGF2BP1	10642	0	0.577653	1	0.0702943	0.946537	0.00619675	-1	0	0	0.505616	0.719698	0.0364059	1	0.0445391	0.873099	0.134586	-1	0	0	0.501936	0.724509	0.124516	0.999992	0.0269171	0.664607	0.00818594
774	CHD7	55636	0.993675	0.01433	1	0.0702943	0	0.554802	1	0.028079	0	0.505616	0	0.547444	1	0.0451201	0.87297	0.134586	-1	0	0	0.501936	0.993998	0.0317583	0.999999	0.024206	0.635796	0.00820763
775	BANF1	8815	0.854316	0.0526723	0.988792	0.139814	0.675054	0.0466692	1	0.028079	0	0.505616	0.194221	0.07378	0.994769	0.0896592	0.873099	0.134586	0	0.5	-1	0	0.927522	0.07378	0.976949	0.0650658	0.725755	0.00827523
776	IL12A	3592	0.731685	0.0693261	1	0.0702943	0	0.554802	1	0.028079	0	0.505616	0.980302	0.0166538	1	0.0445391	0.356067	0.192486	0	0.5	0	0.501936	0.94905	0.0654531	0.999994	0.0265298	0.621524	0.00836454
777	PLCG2	5336	0	0.577653	1	0.0702943	0	0.554802	1	0.028079	0	0.505616	1	0.00464756	1	0.0445391	0.873098	0.134586	0	0.5	0	0.501936	0.996112	0.0294345	0.999794	0.0365995	0.583163	0.00838842
778	CYP1A1	1543	0.977539	0.0245933	1	0.0702943	0.823304	0.0211077	-1	0	0	0.505616	0	0.547444	1	0.0445391	0.87309	0.134586	0	0.5	0	0.501936	0.995011	0.0309837	1	0.0232378	0.619047	0.00841093
779	RAPGEF4	11069	0.474847	0.101859	1	0.0702943	0.980773	0.00290473	-1	0	0	0.505616	0.681487	0.038536	0.98122	0.104957	0.793939	0.146785	0	0.5	-1	0	0.846202	0.0999225	0.264488	0.162084	0.687372	0.00841457
780	F11R	50848	0.554322	0.0933385	1	0.0702943	0.849703	0.0182029	-1	0	0	0.505616	0.81068	0.031371	0.999999	0.0458947	0.850559	0.138265	0	0.5	0	0.501936	0.919658	0.077653	0.997457	0.0478311	0.676303	0.00847941
781	IL13	3596	0.351971	0.113865	1	0.0702943	0	0.554802	0.552291	0.0548025	0	0.505616	0.962804	0.0185902	1	0.0445391	0.328562	0.194423	0	0.5	0	0.501936	0.998829	0.0220759	1	0.0232378	0.577544	0.00854752
782	SEPTIN7	989	0.738253	0.0681642	1	0.0702943	0.946804	0.00619675	-1	0	0	0.505616	0.0771382	0.0853989	0.999829	0.0627421	0.873099	0.134586	-1	0	0	0.501936	0.924711	0.0747483	0.56588	0.133036	0.679755	0.00861143
783	AGK	55750	0.683307	0.0768784	0.999867	0.0960496	0.823304	0.0211077	0.998001	0.0414407	0	0.505616	0.124208	0.0768784	0.999932	0.0588691	0.854362	0.138071	-1	0	-1	0	0.390429	0.177382	0.394156	0.151239	0.724314	0.00865053
784	PPP1R15A	23645	0.843241	0.0538342	1	0.0702943	0.823304	0.0211077	-1	0	0	0.505616	0	0.547444	1	0.0445391	0.872301	0.134586	0	0.5	0	0.501936	0.999999	0.00522851	0.964437	0.0689388	0.611199	0.00867534
785	PDIA3	2923	0.908658	0.0441518	0.999995	0.0790085	0.902379	0.0125871	-1	0	0	0.505616	0	0.547444	1	0.0445391	0.873099	0.134586	-1	0	0	0.501936	0.96417	0.0579009	0.999995	0.0261425	0.683754	0.0086836
786	C1QBP	708	0.957891	0.0321456	1	0.0702943	0.632423	0.0511232	-1	0	0	0.505616	0	0.547444	1	0.0445391	0.873099	0.134586	0	0.5	-1	0	0.999525	0.0180093	0.999941	0.0325329	0.661088	0.00872686
787	SELPLG	6404	0.0572929	0.155306	0.996925	0.12316	0.892085	0.0131681	-1	0	0	0.505616	0.589789	0.0437645	0.999949	0.0569326	0.809988	0.144849	0	0.5	0	0.501936	0.997739	0.0251743	0.999241	0.0420217	0.623594	0.00872726
788	NAMPT	10135	0.585732	0.0902401	1	0.0702943	0.327106	0.0731991	-1	0	0	0.505616	0	0.547444	1	0.0445391	0.873091	0.134586	0	0.5	-1	0	0.999997	0.00619675	1	0.0236251	0.609244	0.00874
789	GJB2	2706	0.0527496	0.155306	1	0.0702943	0.576219	0.0534469	1	0.028079	0	0.505616	0	0.547444	1	0.0445391	0.834917	0.140976	0	0.5	0	0.501936	0.999684	0.0164601	1	0.0232378	0.565302	0.00874521
790	CPEB4	80315	0.708365	0.0730054	1	0.0702943	0.946537	0.00619675	-1	0	0	0.505616	0.628618	0.0416344	0.998856	0.074361	0.192768	0.204493	0	0.5	0	0.501936	0.822768	0.105151	0.998318	0.0460883	0.632416	0.00877018
791	DLK1	8788	0	0.577653	1	0.0702943	0	0.554802	1	0.028079	0	0.505616	0.892745	0.0243997	1	0.0445391	0.872855	0.134586	0	0.5	-1	0	0.99869	0.0226569	1	0.0236251	0.631279	0.00880323
792	SLC2A3	6515	0	0.577653	0.999748	0.0995352	0.295285	0.0815259	1	0.028079	0	0.505616	0.00758907	0.0950813	1	0.0445391	0.513693	0.177188	0	0.5	0	0.501936	1	0.00522851	0.998915	0.0433772	0.512398	0.00885843
793	KMT2D	8085	0.223718	0.155306	1	0.0702943	0.238627	0.0939194	1	0.028079	0	0.505616	0.766595	0.0336948	1	0.0445391	0.873098	0.134586	0	0.5	0	0.501936	0.468142	0.167506	1	0.0232378	0.605949	0.00888897
794	PATZ1	23598	0.981354	0.0232378	1	0.0702943	0.238627	0.0939194	-1	0	0	0.505616	0.558132	0.0497676	0.999999	0.045701	0.872943	0.134586	-1	0	0	0.501936	0.870617	0.095275	0.992621	0.0542215	0.690563	0.00901014
795	CNBP	7555	0.832702	0.056158	0.999995	0.0790085	0.238627	0.0939194	0.999982	0.031371	0	0.505616	-1	0	0.999723	0.0664214	0.873099	0.134586	-1	0	0	0.501936	0.978252	0.0497676	0.999177	0.0422153	0.713966	0.00904759
796	NFYC	4802	0.990636	0.0162665	0.990196	0.13904	0.750533	0.0426026	-1	0	0	0.505616	0.797517	0.0317583	1	0.0449264	0.873095	0.134586	0	0.5	-1	0	0.920513	0.077653	0.0509775	0.17196	0.681918	0.00905509
797	PHOX2B	8929	0.971526	0.0265298	1	0.0702943	0.238627	0.0939194	1	0.028079	0	0.505616	-1	0	1	0.0445391	0.0565161	0.216305	0	0.5	0	0.501936	0.858488	0.0972115	1	0.0236251	0.582296	0.00909896
798	KIF14	9928	0.920465	0.0398916	1	0.0702943	0.407656	0.0673896	0.999211	0.0395043	0	0.505616	0	0.547444	0.998607	0.077072	0.872748	0.134586	-1	0	0	0.501936	0.999893	0.0121998	0.779782	0.105538	0.65898	0.00910868
799	FUBP1	8880	0.780008	0.063904	1	0.0718435	0.264906	0.0826878	-1	0	0	0.505616	-1	0	1	0.0445391	0.873099	0.134586	-1	0	-1	0	0.99923	0.0197521	0.978184	0.0648722	0.767092	0.00914004
800	SEMA3A	10371	0.174578	0.155306	1	0.0702943	0.840872	0.0187839	1	0.028079	0	0.505616	0.012486	0.0950813	1	0.0445391	0	0.608249	0	0.5	0	0.501936	0.943844	0.0670023	0.999997	0.0253679	0.528497	0.00920954
801	KIF1B	23095	0.51164	0.0960496	0.999998	0.0762974	0.879335	0.0154919	1	0.028079	0	0.505616	0	0.547444	1	0.0449264	0.870485	0.134973	0	0.5	0	0.501936	0.868502	0.0958559	0.999998	0.0249806	0.627089	0.0092251
802	IGFBP2	3485	0.0572929	0.155306	1	0.0702943	0.631317	0.0513168	-1	0	0	0.505616	0	0.547444	1	0.0445391	0.718677	0.157436	-1	0	0	0.501936	1	0.00522851	1	0.0232378	0.577795	0.00924469
803	BLNK	29760	0.690982	0.0761038	0.994561	0.131294	0	0.554802	1	0.028079	0	0.505616	0.876246	0.0253679	0.999994	0.0487994	0.872891	0.134586	0	0.5	0	0.501936	0.999707	0.0160728	0.983585	0.0613865	0.646342	0.00925467
804	RRAS	6237	0.0723139	0.155306	1	0.0710689	0	0.554802	-1	0	0	0.505616	0.998866	0.00890782	0.999999	0.0460883	0.868473	0.135554	0	0.5	0	0.501936	0.999866	0.0133617	0.999998	0.0251743	0.569603	0.00925997
805	PLAG1	5324	0.971526	0.0265298	1	0.070488	0.487677	0.0613865	1	0.028079	0	0.505616	-1	0	0.997147	0.0846243	0.604427	0.16983	0	0.5	0	0.501936	0.814664	0.107088	1	0.0232378	0.65514	0.00927755
806	LIF	3976	0.868578	0.0511232	1	0.0702943	0	0.554802	-1	0	0	0.505616	0.990048	0.0135554	1	0.0445391	0	0.608249	0	0.5	0	0.501936	0.999996	0.00677769	1	0.0232378	0.538817	0.00927857
807	TGFB1I1	7041	0.994281	0.0139427	1	0.0702943	0	0.554802	-1	0	0	0.505616	0.913554	0.0228505	0.999999	0.0464756	0.873087	0.134586	0	0.5	0	0.501936	0.997849	0.0249806	0.988174	0.05945	0.631448	0.00928138
808	FOLR1	2348	0.056736	0.155306	1	0.0702943	0.780193	0.0367932	0.130719	0.0604183	0	0.505616	0	0.547444	0.999999	0.0458947	0.570044	0.172928	0	0.5	-1	0	0.998391	0.0234314	1	0.0236251	0.562469	0.00930484
809	ADAM9	8754	0.999353	0.00677769	1	0.0702943	0	0.554802	0.442484	0.0571263	0	0.505616	0	0.547444	1	0.0451201	0.842838	0.140008	0	0.5	0	0.501936	0.999709	0.0160728	0.999969	0.0311774	0.553936	0.00932304
810	SMURF1	57154	0.930671	0.0383424	1	0.0702943	0.73147	0.0447328	-1	0	0	0.505616	0.628688	0.0416344	1	0.0445391	0.873099	0.134586	0	0.5	-1	0	0.892111	0.0867545	0.780644	0.105151	0.731715	0.00939102
811	PMS2	5395	0.621018	0.0832688	0.71181	0.194036	0	0.554802	1	0.028079	0	0.505616	0.830598	0.0296282	1	0.0445391	0.873098	0.134586	0	0.5	0	0.501936	0.997518	0.0259489	1	0.0232378	0.628489	0.00941418
812	NDRG2	57447	0	0.577653	1	0.0718435	0.750294	0.0433772	-1	0	0	0.505616	0.743579	0.035244	1	0.0445391	0.840683	0.140395	0	0.5	-1	0	0.996084	0.0296282	1	0.0236251	0.659191	0.00942886
813	ASH2L	9070	0.900225	0.0468629	1	0.0718435	0.894111	0.0125871	-1	0	0	0.505616	0.769938	0.0329202	1	0.0445391	0.873099	0.134586	0	0.5	0	0.501936	0.709369	0.12684	0.684648	0.117738	0.671823	0.00953092
814	LGALS1	3956	0.690145	0.0761038	1	0.0702943	0	0.554802	-1	0	0	0.505616	0.537892	0.0505422	1	0.0445391	0.873099	0.134586	0	0.5	0	0.501936	0.999997	0.0060031	1	0.0232378	0.596742	0.00954503
815	KCNN4	3783	0.463901	0.103021	0.999965	0.0877227	0.957484	0.00542215	0.996845	0.0420217	0	0.505616	0	0.547444	0.999859	0.0621611	0.601805	0.170411	0	0.5	0	0.501936	0.999475	0.0182029	0.579225	0.130713	0.60233	0.00957807
816	ABCC1	4363	0.346634	0.115608	1	0.0702943	0	0.554802	1	0.028079	0	0.505616	0.313936	0.0662277	1	0.0445391	0.872959	0.134586	0	0.5	0	0.501936	0.99801	0.024787	1	0.0232378	0.595666	0.00963702
817	SLC3A2	6520	0.390926	0.113091	0.990476	0.138846	0.728984	0.0451201	-1	0	0	0.505616	0.131064	0.0768784	1	0.0447328	0.873098	0.134586	0	0.5	0	0.501936	0.999927	0.0114253	0.999841	0.0360186	0.610124	0.00978221
818	IL4	3565	0.826261	0.0586754	1	0.0702943	0	0.554802	-1	0	0	0.505616	0.999998	0.00503486	1	0.0445391	0.173012	0.205461	0	0.5	0	0.501936	0.96861	0.0553834	1	0.0232378	0.576211	0.00980036
819	CUX1	1523	0.853205	0.0526723	1	0.0702943	0.255694	0.0840434	-1	0	0	0.505616	0.124184	0.0768784	1	0.0445391	0.872639	0.134586	0	0.5	0	0.501936	0.987796	0.0408598	1	0.0232378	0.593219	0.00981169
820	CHI3L1	1116	0.694388	0.0757165	1	0.0702943	0.605725	0.0532533	0	0.530209	0	0.505616	0.00758907	0.0950813	1	0.0445391	0.647344	0.165957	0	0.5	0	0.501936	0.999886	0.0125871	1	0.0232378	0.532263	0.00984439
821	RAG2	5897	0.464699	0.103021	1	0.0702943	0	0.554802	1	0.028079	0	0.505616	0.823083	0.0302091	1	0.0445391	0.692194	0.161115	0	0.5	-1	0	0.703297	0.128195	1	0.0232378	0.665269	0.0100244
822	KCNA5	3741	0.526032	0.0948877	1	0.0702943	0.99215	0.00116189	0.323904	0.0575136	0	0.505616	0	0.547444	0.999948	0.0571263	0.869703	0.134973	0	0.5	0	0.501936	0.173224	0.202169	0.906088	0.0861735	0.55439	0.010037
823	PROX1	5629	0.999951	0.00271108	1	0.0702943	0.238627	0.0939194	-1	0	0	0.505616	-1	0	1	0.0445391	0.865443	0.136328	0	0.5	0	0.501936	0.471596	0.167312	0.999815	0.0365995	0.592085	0.0100496
824	GAS1	2619	0	0.577653	1	0.0702943	0	0.554802	-1	0	0	0.505616	0.999362	0.00852053	1	0.0445391	0.834039	0.141363	-1	0	-1	0	0.999673	0.0164601	0.999472	0.0395043	0.664071	0.0100704
825	RAC3	5881	0.279017	0.125484	1	0.0702943	0.760613	0.0406662	-1	0	0	0.505616	0.999981	0.0060031	0.982628	0.103796	0.816592	0.143881	-1	0	0	0.501936	0.790726	0.112316	0.842749	0.0964369	0.705445	0.0102092
826	CD74	972	0.972047	0.0263362	1	0.0702943	0	0.554802	-1	0	0	0.505616	0.201893	0.07378	1	0.0447328	0.873099	0.134586	0	0.5	0	0.501936	0.999818	0.01433	1	0.0236251	0.585015	0.0102355
827	GOLPH3	64083	0.103617	0.155306	1	0.0720372	0.735216	0.0443455	-1	0	0	0.505616	0.115389	0.0768784	1	0.0445391	0.829654	0.141944	-1	0	-1	0	0.590825	0.150271	1	0.0236251	0.682251	0.0103807
828	IL10RA	3587	0.056736	0.155306	0.999982	0.0846243	0	0.554802	0.999574	0.0383424	0	0.505616	0.87703	0.0253679	1	0.0445391	0.294569	0.197909	0	0.5	0	0.501936	0.999986	0.00793958	0.949169	0.074361	0.560798	0.0104338
829	CLIC1	1192	0.390926	0.113091	0.999976	0.0861735	0.903688	0.0123935	-1	0	0	0.505616	-1	0	0.99998	0.0522851	0.873098	0.134586	0	0.5	0	0.501936	0.997477	0.0259489	0.999894	0.0340821	0.65276	0.0104797
830	SP100	6672	0.542704	0.0935321	1	0.0702943	0.760435	0.0408598	-1	0	0	0.505616	0.641379	0.0410534	0.999996	0.0480248	0.873055	0.134586	-1	0	0	0.501936	0.955414	0.0621611	0.893595	0.0884973	0.722071	0.010634
831	PDLIM4	8572	0.759486	0.0668087	1	0.070488	0.950357	0.0056158	0.683557	0.0536406	0	0.505616	-1	0	0.998548	0.077653	0.705505	0.159954	0	0.5	0	0.501936	0.860736	0.0966305	0.800179	0.102634	0.669918	0.0106672
832	PPP3CC	5533	0	0.577653	1	0.0702943	0.862567	0.0168474	-1	0	0	0.505616	0.999988	0.0056158	0.999425	0.0702943	0.873008	0.134586	0	0.5	0	0.501936	0.954241	0.0625484	0.93758	0.0772657	0.618852	0.0106857
833	INHBB	3625	0.716408	0.0712626	1	0.0702943	0.324004	0.0784276	-1	0	0	0.505616	0.138799	0.0768784	1	0.0445391	0.828309	0.142332	0	0.5	0	0.501936	0.999996	0.00677769	0.52048	0.136522	0.56713	0.0107164
834	NCL	4691	0.812499	0.060031	1	0.0702943	0	0.554802	-1	0	0	0.505616	0.918153	0.0222696	1	0.0445391	0.873099	0.134586	0	0.5	0	0.501936	0.998157	0.0245933	1	0.0232378	0.623516	0.0107454
835	BAP1	8314	0.908787	0.0441518	1	0.0702943	0	0.554802	1	0.028079	0	0.505616	0.074786	0.0853989	1	0.0445391	0.873099	0.134586	0	0.5	0	0.501936	0.932805	0.0714562	1	0.0232378	0.599383	0.0108059
836	IL1RAP	3556	0.873211	0.0507359	1	0.0702943	0.264906	0.0826878	-1	0	0	0.505616	0.598164	0.0431836	0.998298	0.0790085	0.866272	0.135941	0	0.5	0	0.501936	0.999786	0.0147173	0.8715	0.0927576	0.627404	0.0109061
837	DLL4	54567	0.0572929	0.155306	1	0.0702943	0	0.554802	1	0.028079	0	0.505616	0.97352	0.0180093	1	0.0445391	0.0992625	0.209527	0	0.5	-1	0	0.627458	0.142525	1	0.0232378	0.577758	0.0109427
838	SLC7A5	8140	0	0.577653	0.97031	0.152014	0.631317	0.0513168	-1	0	0	0.505616	0.437558	0.0565453	1	0.0445391	0.871816	0.134586	0	0.5	0	0.501936	1	0.00522851	1	0.0236251	0.570647	0.0109439
839	PTGS1	5742	0.378187	0.113091	1	0.0702943	0.758141	0.0410534	-1	0	0	0.505616	0	0.547444	1	0.0445391	0.833017	0.141363	0	0.5	-1	0	0.999663	0.0166538	1	0.0232378	0.634972	0.0110078
840	MNDA	4332	0.0870428	0.155306	1	0.0702943	0.862627	0.0168474	-1	0	0	0.505616	0.00758907	0.0950813	0.974165	0.109992	0.863226	0.136716	-1	0	0	0.501936	0.993375	0.0325329	0.995291	0.0515105	0.622043	0.0110688
841	PSIP1	11168	0.835993	0.0553834	0.984926	0.143493	0.238627	0.0939194	-1	0	0	0.505616	0.0195417	0.0950813	0.99954	0.0693261	0.873098	0.134586	0	0.5	0	0.501936	0.999883	0.0127808	1	0.0232378	0.571354	0.0110965
842	MDK	4192	0.687146	0.0766847	1	0.0702943	0	0.554802	-1	0	0	0.505616	0.78916	0.0321456	1	0.0445391	0.873093	0.134586	0	0.5	-1	0	0.992646	0.0335012	1	0.0232378	0.671361	0.0111219
843	HLA-B	3106	0.0572929	0.155306	0.917821	0.166731	0	0.554802	1	0.028079	0	0.505616	0.66189	0.0398916	1	0.0445391	0.873099	0.134586	0	0.5	0	0.501936	0.99918	0.0203331	1	0.0232378	0.584213	0.0111758
844	FCER2	2208	0.972766	0.0263362	0.999958	0.0894655	0	0.554802	-1	0	0	0.505616	0.911121	0.0230442	0.999823	0.0627421	0.674148	0.163052	-1	0	0	0.501936	0.939969	0.0681642	1	0.0234314	0.678894	0.0114961
845	TET2	54790	0.378187	0.113091	1	0.0702943	0	0.554802	1	0.028079	0	0.505616	0.0019214	0.0950813	1	0.0445391	0.873099	0.134586	-1	0	-1	0	0.589517	0.150658	1	0.0232378	0.642661	0.0114969
846	ST14	6768	0.252675	0.128582	1	0.070488	0	0.554802	0.999076	0.0396979	0	0.505616	0.129063	0.0768784	0.999295	0.0718435	0.865907	0.136328	-1	0	0	0.501936	0.995768	0.0305964	0.999999	0.024206	0.62317	0.011565
847	MIB1	57534	0	0.577653	1	0.0702943	0.50299	0.0584818	0.0587209	0.0606119	0	0.505616	0.889173	0.0245933	1	0.0445391	0.873099	0.134586	0	0.5	0	0.501936	0.826538	0.103408	1	0.0232378	0.549785	0.0115904
848	EPOR	2057	0.170701	0.155306	1	0.0702943	0	0.554802	1	0.028079	0	0.505616	0.953618	0.0191712	1	0.0445391	0.873098	0.134586	0	0.5	0	0.501936	0.790113	0.112316	1	0.0232378	0.606549	0.011592
849	DRD5	1816	0.800378	0.0623548	1	0.0702943	0.979379	0.00290473	0.360927	0.0575136	0	0.505616	0.107302	0.0801704	0.999938	0.0580945	0	0.608249	0	0.5	0	0.501936	0.0294522	0.21495	0.721211	0.11464	0.485266	0.0115999
850	PCGF2	7703	0.733651	0.0693261	1	0.0702943	0.487677	0.0613865	-1	0	0	0.505616	0.651192	0.0406662	1	0.0445391	0.873004	0.134586	-1	0	0	0.501936	0.952008	0.0640976	0.760497	0.108443	0.69989	0.0116122
851	GFAP	2670	0.668182	0.0788149	1	0.0702943	0	0.554802	1	0.028079	0	0.505616	0.645355	0.0410534	1	0.0445391	0.873099	0.134586	0	0.5	0	0.501936	0.820626	0.105345	1	0.0232378	0.627221	0.011664
852	LOX	4015	0.219687	0.155306	1	0.0702943	0	0.554802	1	0.028079	0	0.505616	0	0.547444	1	0.0445391	0.705669	0.159954	0	0.5	-1	0	0.999991	0.00755229	1	0.0232378	0.578884	0.0117231
853	CCR5	1234	0.056736	0.155306	1	0.0702943	0	0.554802	-1	0	0	0.505616	0.962272	0.0185902	1	0.0445391	0.873088	0.134586	-1	0	0	0.501936	0.992773	0.0335012	1	0.0232378	0.621553	0.0117559
854	HFE	3077	0.176853	0.155306	1	0.0702943	0.58197	0.0534469	1	0.028079	0	0.505616	-1	0	0.999999	0.0458947	0.15938	0.206235	0	0.5	0	0.501936	0.948847	0.0654531	1	0.0232378	0.582169	0.0117891
855	SLIT2	9353	0.991913	0.0156855	1	0.0702943	0	0.554802	-1	0	0	0.505616	0.012486	0.0950813	1	0.0445391	0.862053	0.137103	0	0.5	-1	0	0.950898	0.0646785	1	0.0232378	0.607649	0.0118041
856	SS18	6760	0	0.577653	0.983049	0.144849	0.238627	0.0939194	1	0.028079	0	0.505616	0.115389	0.0768784	0.999994	0.0484121	0.872978	0.134586	0	0.5	-1	0	0.985792	0.0429899	0.999998	0.0251743	0.596601	0.0118297
857	PDCD5	9141	0.965018	0.0300155	1	0.0702943	0.241709	0.0853989	-1	0	0	0.505616	-1	0	1	0.0445391	0.867696	0.135747	0	0.5	-1	0	0.981586	0.0478311	0.997097	0.0484121	0.69003	0.0119037
858	COL6A1	1291	0	0.577653	1	0.0702943	0	0.554802	1	0.028079	0	0.505616	0.842015	0.0284663	1	0.0449264	0.856476	0.137878	-1	0	0	0.501936	0.999877	0.0129744	0.902644	0.0865608	0.623461	0.012028
859	PCSK6	5046	0.729061	0.0697134	1	0.0706816	0	0.554802	-1	0	0.974237	0.00271108	0.336884	0.0642912	0.999999	0.046282	0	0.608249	0	0.5	0	0.501936	0.881659	0.0908211	0.791427	0.10457	0.568172	0.0120505
860	ELAVL1	1994	0.655895	0.0801704	1	0.0702943	0.50299	0.0584818	-1	0	0	0.505616	0.572334	0.048993	1	0.0445391	0.873099	0.134586	0	0.5	0	0.501936	0.932042	0.0716499	0.999783	0.0365995	0.639519	0.01208
861	LHX1	3975	0.832702	0.056158	1	0.0702943	0.531008	0.0546088	1	0.028079	0	0.505616	-1	0	1	0.0445391	0.262836	0.200426	0	0.5	0	0.501936	0.931638	0.0722308	0.97412	0.0662277	0.631309	0.0121533
862	MAGI3	260425	0.921707	0.0395043	1	0.0702943	0.849703	0.0182029	0	0.530209	0	0.505616	0.622411	0.0420217	0.999915	0.0609992	0.872061	0.134586	-1	0	0	0.501936	0.875504	0.0921766	0.387748	0.152014	0.650585	0.0121631
863	SND1	27044	0.739173	0.0681642	0.99094	0.138071	0.241709	0.0853989	-1	0	0	0.505616	0.842104	0.0284663	1	0.0445391	0.873099	0.134586	0	0.5	0	0.501936	0.970704	0.0540279	0.999879	0.0350503	0.636343	0.0121725
864	BRD2	6046	0.120255	0.155306	0.998513	0.115802	0.327106	0.0731991	-1	0	0	0.505616	0.220154	0.0724245	0.999812	0.063323	0.873095	0.134586	0	0.5	-1	0	0.994974	0.0309837	1	0.0232378	0.613974	0.0121793
865	PINX1	54984	0.984033	0.0216886	1	0.0702943	0.407656	0.0673896	-1	0	0	0.505616	0.735454	0.0356313	1	0.0445391	0.873097	0.134586	0	0.5	0	0.501936	0.190403	0.201394	0.983785	0.0613865	0.607768	0.0123499
866	LRPAP1	4043	0.756356	0.0670023	0.998674	0.11464	0	0.554802	0.673089	0.0536406	0	0.505616	0.716592	0.0364059	0.999984	0.0522851	0.859402	0.13749	0	0.5	-1	0	0.997313	0.0261425	0.899209	0.0871418	0.679546	0.0123534
867	GSTM1	2944	0.356411	0.113284	0.758666	0.191325	0	0.554802	-1	0	0	0.505616	0.978832	0.0168474	1	0.0445391	0.681669	0.162084	-1	0	0	0.501936	0.999535	0.0180093	1	0.0232378	0.634075	0.0123845
868	PDE4A	5141	0.197571	0.155306	0.999724	0.100891	0.858728	0.0170411	-1	0	0	0.505616	0.107302	0.0801704	0.998757	0.0753292	0.832562	0.141363	-1	0	0	0.501936	0.851172	0.0989543	0.999987	0.0278854	0.652913	0.0125005
869	PIM3	415116	0.833181	0.056158	0.999999	0.0739737	0	0.554802	-1	0	0.138837	0.0112316	-1	0	0.999999	0.0464756	0.382777	0.190937	0	0.5	-1	0	0.915778	0.0792022	0.928601	0.0807514	0.652014	0.0125103
870	NFE2L1	4779	0.999764	0.00542215	1	0.0702943	0.238627	0.0939194	-1	0	0	0.505616	-1	0	0.999923	0.060031	0.8724	0.134586	0	0.5	0	0.501936	0.996296	0.0288536	0.374495	0.153757	0.584818	0.0125848
871	MCRS1	10445	0.997058	0.010457	1	0.0702943	0.820546	0.0307901	-1	0	0	0.505616	0.074786	0.0853989	1	0.0451201	0.873099	0.134586	0	0.5	0	0.501936	0.097145	0.21495	0.697738	0.115995	0.567231	0.0126639
872	MEF2B	100271849	0.989517	0.017622	0.814921	0.186871	0.531008	0.0546088	-1	0	0	0.505616	0.197346	0.07378	0.999905	0.0615802	0.381029	0.191131	-1	0	0	0.501936	0.812606	0.107668	0.999356	0.0402789	0.643442	0.0128189
873	PADI2	11240	0.995183	0.0127808	1	0.0702943	0.416748	0.0654531	-1	0	0	0.505616	0.00758907	0.0950813	0.961883	0.118319	0.44669	0.183772	0	0.5	0	0.501936	0.989824	0.0381487	0.974938	0.0656468	0.561798	0.012831
874	CBY1	25776	0.394868	0.113091	0.999999	0.0753292	0.327106	0.0731991	-1	0	0	0.505616	0.923817	0.0220759	1	0.0445391	0.873099	0.134586	-1	0	-1	0	0.0171273	0.21495	0.893682	0.0884973	0.665874	0.0128547
875	PTBP1	5725	0.48674	0.101472	1	0.0702943	0.255694	0.0840434	-1	0	0	0.505616	0.0019214	0.0950813	1	0.0445391	0.873099	0.134586	0	0.5	0	0.501936	0.991091	0.0369868	0.999999	0.0243997	0.544794	0.0128849
876	GRM4	2914	0.878415	0.0499613	1	0.0702943	0.922864	0.00890782	-1	0	0	0.505616	0.134183	0.0768784	0.690938	0.186677	0.658077	0.164214	-1	0	0	0.501936	0.236627	0.196553	0.997634	0.0476375	0.641108	0.0129028
877	EPB41L3	23136	0	0.577653	0.999999	0.0749419	0.906655	0.0118125	-1	0	0	0.505616	0.143737	0.0755229	1	0.0451201	0.873099	0.134586	0	0.5	0	0.501936	0.987913	0.0408598	0.999938	0.0327266	0.570881	0.0129572
878	RAD54L	8438	0.56877	0.0917893	0.999208	0.109411	0	0.554802	1	0.028079	0	0.505616	0	0.547444	1	0.0447328	0.693587	0.160728	0	0.5	-1	0	0.99993	0.0108443	1	0.0236251	0.604094	0.0129669
879	EEF1D	1936	0.946945	0.0348567	0.999984	0.0838497	0.264906	0.0826878	-1	0	0	0.505616	0.0019214	0.0950813	0.999998	0.0472502	0.873099	0.134586	-1	0	-1	0	0.951774	0.0640976	0.0532437	0.17196	0.609798	0.0129712
880	NEDD4L	23327	0.0549685	0.155306	1	0.0702943	0	0.554802	0.998163	0.0410534	0	0.505616	0.656614	0.0398916	1	0.0445391	0.873099	0.134586	0	0.5	0	0.501936	0.997061	0.0271108	0.998619	0.0449264	0.586808	0.0129828
881	PAX7	5081	0.223547	0.155306	1	0.0702943	0.531008	0.0546088	1	0.028079	0	0.505616	0.115389	0.0768784	1	0.0445391	0.774293	0.149884	0	0.5	0	0.501936	0.478798	0.165569	0.995629	0.0513168	0.58125	0.0130159
882	REV3L	5980	0.758517	0.0670023	0.793683	0.188033	0.43232	0.0640976	1	0.028079	0	0.505616	0.206521	0.07378	1	0.0449264	0.869017	0.135554	0	0.5	0	0.501936	0.986673	0.0422153	0.190361	0.170411	0.589656	0.0130331
883	COL18A1	80781	0	0.577653	1	0.0702943	0	0.554802	0.999999	0.0288536	0	0.505616	0.631382	0.0414407	1	0.0445391	0.861254	0.13749	0	0.5	0	0.501936	0.99938	0.0191712	1	0.0232378	0.565624	0.0130441
884	ATF5	22809	0.984414	0.021495	1	0.0702943	0.531008	0.0546088	-1	0	0	0.505616	0	0.547444	0.999986	0.0520914	0.773443	0.150077	0	0.5	0	0.501936	0.999699	0.0164601	0.991804	0.0559644	0.587284	0.0131151
885	SOX5	6660	0.58026	0.0902401	1	0.0706816	0.531008	0.0546088	1	0.028079	0	0.505616	-1	0	1	0.0445391	0.870666	0.134973	0	0.5	0	0.501936	0.898329	0.084237	0.969992	0.067196	0.656732	0.0132143
886	LTBP1	4052	0.850628	0.052866	0.999812	0.0974051	0.879181	0.0158792	-1	0	0	0.505616	0	0.547444	0.999999	0.0458947	0.731019	0.156468	0	0.5	0	0.501936	0.999853	0.013749	0.942092	0.0759101	0.607905	0.0132495
887	KIF20A	10112	0.64961	0.0803641	0.973563	0.150077	0.407656	0.0673896	-1	0	0	0.505616	0.12237	0.0768784	0.997727	0.0823005	0.871406	0.134973	0	0.5	0	0.501936	0.999999	0.00542215	0.88199	0.0906274	0.589744	0.0133219
888	LIG4	3981	0.744619	0.0679706	1	0.0702943	0	0.554802	1	0.028079	0	0.505616	0.0195417	0.0950813	1	0.0445391	0.873099	0.134586	0	0.5	0	0.501936	0.909081	0.0807514	1	0.0234314	0.579681	0.0134201
889	HLA-C	3107	0.0572929	0.155306	0.917821	0.166731	0	0.554802	1	0.028079	0	0.505616	0.66189	0.0398916	1	0.0447328	0.873042	0.134586	0	0.5	0	0.501936	0.991462	0.0358249	1	0.0232378	0.583888	0.0134406
890	CSPG4	1464	0.913853	0.0414407	1	0.0702943	0.780193	0.0367932	-1	0	0	0.505616	0.0195417	0.0950813	1	0.0445391	0.76833	0.151046	0	0.5	0	0.501936	0.854459	0.0975988	0.993461	0.0536406	0.612284	0.013548
891	DUT	1854	0.614135	0.0834624	0.999813	0.0974051	0.241709	0.0853989	-1	0	0	0.505616	0	0.547444	0.999215	0.0728118	0.873098	0.134586	-1	0	-1	0	0.999999	0.0056158	0.885569	0.0900465	0.662883	0.0137014
892	SHC3	53358	0.692139	0.0759101	0.999999	0.0749419	0	0.554802	-1	0	0	0.505616	1	0.00464756	1	0.0445391	0.872861	0.134586	0	0.5	0	0.501936	0.794851	0.111348	0.999593	0.0383424	0.611196	0.0137501
893	CD3G	917	0.789006	0.0635167	0.999999	0.0733927	0	0.554802	0.999938	0.0333075	0	0.505616	0.996484	0.011038	0.999352	0.0714562	0.40388	0.189388	0	0.5	0	0.501936	0.980289	0.0487994	0.486042	0.14117	0.604462	0.013855
894	AKAP12	9590	0.125901	0.155306	1	0.0702943	0.752977	0.0426026	-1	0	0	0.505616	0	0.547444	1	0.0449264	0.872798	0.134586	0	0.5	0	0.501936	0.999999	0.00522851	0.996938	0.048993	0.5551	0.0139752
895	CD70	970	0.432274	0.108249	1	0.0702943	0	0.554802	-1	0	0	0.505616	0.0243483	0.0950813	0.999665	0.0677769	0.873081	0.134586	-1	0	0	0.501936	0.999979	0.00871418	0.99999	0.0274981	0.581333	0.0139969
896	SIRPA	140885	0.948235	0.0348567	1	0.0702943	0	0.554802	-1	0	0	0.505616	0.00758907	0.0950813	1	0.0449264	0.873098	0.134586	-1	0	0	0.501936	0.999062	0.0207204	0.992255	0.0548025	0.605655	0.014051
897	FOXD3	27022	0.832702	0.056158	0.999995	0.0792022	0.531008	0.0546088	0.9266	0.0484121	0	0.505616	0.012486	0.0950813	1	0.0445391	0.792007	0.147366	0	0.5	0	0.501936	0.669681	0.13536	0.868576	0.0933385	0.601719	0.014056
898	CTLA4	1493	0	0.577653	1	0.0702943	0.324004	0.0784276	1	0.028079	0	0.505616	0.206521	0.07378	1	0.0445391	0.856823	0.137684	0	0.5	0	0.501936	0.849962	0.0989543	1	0.0232378	0.557586	0.0140714
899	IL5	3567	0.494853	0.100891	1	0.0702943	0	0.554802	-1	0	0	0.505616	0.999991	0.00542215	1	0.0445391	0.699533	0.160341	0	0.5	0	0.501936	0.773687	0.116383	1	0.0232378	0.588923	0.0141785
900	ACKR3	57007	0.056736	0.155306	1	0.0702943	0.324004	0.0784276	-1	0	0	0.505616	0	0.547444	1	0.0445391	0.67614	0.162858	-1	0	0	0.501936	0.999917	0.0118125	1	0.0232378	0.544217	0.0142926
901	CLCN3	1182	0.857579	0.0522851	1	0.0702943	0.939281	0.00716499	-1	0	0	0.505616	0	0.547444	0.998825	0.0745546	0.706687	0.159954	0	0.5	0	0.501936	0.971383	0.0536406	0.9984	0.0458947	0.613564	0.014304
902	INA	9118	0.262525	0.128582	0.947514	0.15976	0.955471	0.00542215	-1	0	0	0.505616	-1	0	1	0.0453137	0.872788	0.134586	-1	0	0	0.501936	0.644204	0.140395	0.998621	0.0449264	0.693668	0.0143509
903	SLC11A1	6556	0.767931	0.0652595	1	0.0702943	0	0.554802	1	0.028079	0	0.505616	0.560516	0.0497676	1	0.0445391	0.312309	0.197134	0	0.5	0	0.501936	0.844386	0.100891	0.999961	0.0315647	0.595164	0.0143753
904	TNFSF12	8742	0.174622	0.155306	1	0.0702943	0.324004	0.0784276	1	0.028079	0	0.505616	0.0243483	0.0950813	0.999991	0.0499613	0.455164	0.182417	0	0.5	0	0.501936	0.827843	0.103408	0.99789	0.0468629	0.544063	0.0144449
905	EFEMP1	2202	0.982931	0.0228505	1	0.0702943	0	0.554802	0.906715	0.048993	0	0.505616	0	0.547444	1	0.0447328	0.871756	0.134779	0	0.5	0	0.501936	0.995479	0.0309837	1	0.0232378	0.578385	0.0145718
906	GFI1B	8328	0.614027	0.0834624	1	0.0702943	0.531008	0.0546088	1	0.028079	0	0.505616	-1	0	0.99982	0.0629357	0.873098	0.134586	0	0.5	0	0.501936	0.72309	0.12471	0.997643	0.0476375	0.651245	0.0146238
907	SOX6	55553	0.96469	0.0305964	1	0.0702943	0.531008	0.0546088	-1	0	0	0.505616	0.761323	0.0338885	1	0.0445391	0.68833	0.161309	0	0.5	0	0.501936	0.728254	0.123741	0.594153	0.128002	0.627076	0.0146264
908	H3C2	8358	0.916122	0.0408598	1	0.070488	0.238627	0.0939194	-1	0	-1	0	0.972042	0.0180093	0.929004	0.132843	0.863292	0.136716	0	0.5	0	0.501936	0.137356	0.206235	0.991348	0.0563517	0.650619	0.0147128
909	GUCY1A1	2982	0.578074	0.0906274	1	0.0702943	0.264906	0.0826878	0.999864	0.0348567	0	0.505616	0	0.547444	0.999982	0.0522851	0.799715	0.146011	0	0.5	0	0.501936	0.997458	0.0261425	0.993027	0.0536406	0.581453	0.0147429
910	EPB41	2035	0.661178	0.0790085	0.999976	0.0861735	0.50299	0.0584818	0.995502	0.0422153	0	0.505616	0.143737	0.0755229	0.999986	0.0520914	0.873056	0.134586	0	0.5	0	0.501936	0.88419	0.0892719	0.531148	0.135941	0.613506	0.0147602
911	PPP1R13L	10848	0.672705	0.0780403	1	0.070488	0	0.554802	-1	0	0	0.505616	0.964096	0.0185902	1	0.0445391	0.868213	0.135554	-1	0	0	0.501936	0.752223	0.119287	0.999996	0.0259489	0.666658	0.0149223
912	ATG5	9474	0.500081	0.100116	1	0.0702943	0	0.554802	-1	0	0	0.505616	0.865534	0.0269171	1	0.0445391	0.873066	0.134586	-1	0	0	0.501936	0.929288	0.0730054	1	0.0232378	0.660149	0.0149625
913	CD82	3732	0	0.577653	-1	0	0	0.554802	0.979416	0.0451201	0	0.505616	0.967305	0.0183966	1	0.0445391	0.873034	0.134586	-1	0	0	0.501936	0.996287	0.0288536	1	0.0232378	0.597128	0.0149644
914	SERPINE2	5270	0.930164	0.0383424	1	0.0702943	0.481968	0.0635167	-1	0	0	0.505616	0	0.547444	1	0.0445391	0.703513	0.160147	0	0.5	0	0.501936	0.99997	0.00890782	0.922032	0.0826878	0.573116	0.0150328
915	RALB	5899	0.958129	0.0321456	1	0.0702943	0	0.554802	-1	0	0	0.505616	0.995149	0.0116189	0.995831	0.0883036	0.872473	0.134586	0	0.5	0	0.501936	0.999428	0.0189775	0.320386	0.156662	0.59452	0.0152526
916	PPP1R9B	84687	0.977304	0.0245933	1	0.0702943	0.952848	0.0056158	-1	0	0	0.505616	-1	0	0.999933	0.0586754	0.873099	0.134586	0	0.5	0	0.501936	0.336904	0.18842	0.292436	0.158792	0.606261	0.0153228
917	RALA	5898	0.548834	0.0933385	1	0.0710689	0	0.554802	-1	0	0	0.505616	0.994777	0.0118125	1	0.0447328	0.873098	0.134586	0	0.5	0	0.501936	0.995967	0.0298218	0.970713	0.0670023	0.611041	0.0153327
918	BCOR	54880	0.96153	0.0321456	1	0.0702943	0	0.554802	1	0.028079	0	0.505616	0	0.547444	1	0.0445391	0.873099	0.134586	0	0.5	0	0.501936	0.98426	0.0455074	1	0.0232378	0.581057	0.0153522
919	ANGPTL4	51129	0.338712	0.115608	1	0.0702943	0	0.554802	-1	0	0	0.505616	0.012486	0.0950813	1	0.0445391	0.870576	0.134973	0	0.5	0	0.501936	0.99997	0.00890782	1	0.0232378	0.51748	0.0154327
920	PVR	5817	0.658776	0.0797831	0.999177	0.109992	0.3731	0.0722308	0.0116961	0.0606119	0	0.505616	0	0.547444	0.998803	0.0747483	0.873007	0.134586	-1	0	0	0.501936	0.970231	0.0544152	1	0.0232378	0.570622	0.0154484
921	NAB2	4665	0.707869	0.0730054	1	0.0712626	0	0.554802	1	0.028079	0	0.505616	-1	0	1	0.0455074	0.87196	0.134586	0	0.5	-1	0	0.995976	0.0298218	0.928347	0.0807514	0.68022	0.0155177
922	IL16	3603	0.17489	0.155306	0.999525	0.104376	0.327106	0.0731991	-1	0	0	0.505616	0.109347	0.0801704	0.999948	0.0573199	0.871809	0.134586	0	0.5	0	0.501936	0.995103	0.0309837	0.999999	0.0243997	0.552048	0.0156322
923	AICDA	57379	0.983608	0.0222696	1	0.0702943	0	0.554802	0.999821	0.035244	0	0.505616	0.522922	0.0505422	1	0.0445391	0.873098	0.134586	0	0.5	0	0.501936	0	0.607475	1	0.0232378	0.559568	0.0156947
924	FOXJ1	2302	0.971526	0.0265298	1	0.0702943	0.238627	0.0939194	-1	0	0	0.505616	-1	0	1	0.0445391	0.765951	0.151433	-1	0	0	0.501936	0.832467	0.102634	0.998322	0.0460883	0.67472	0.01574
925	CD47	961	0.056736	0.155306	1	0.0702943	0	0.554802	-1	0	0	0.505616	0.308722	0.0662277	1	0.0445391	0.868918	0.135554	0	0.5	0	0.501936	0.999955	0.0100697	1	0.0232378	0.526492	0.0157411
926	DAB1	1600	0.736386	0.0683579	1	0.0702943	0.891023	0.0131681	0.988962	0.0439582	0	0.505616	0	0.547444	1	0.0445391	0.873087	0.134586	0	0.5	-1	0	0.290386	0.192099	0.253326	0.163439	0.616892	0.0157794
927	RBP1	5947	0.462547	0.103021	0.999979	0.0850116	0	0.554802	-1	0	0	0.505616	0.124115	0.0768784	0.999979	0.0524787	0.832246	0.141363	0	0.5	0	0.501936	0.999984	0.00852053	1	0.024206	0.546246	0.0157851
928	H3C1	8350	0.916122	0.0408598	1	0.070488	0.238627	0.0939194	-1	0	0	0.505616	0.972042	0.0180093	1	0.0445391	0.873099	0.134586	0	0.5	0	0.501936	0.0273355	0.21495	0.878132	0.0917893	0.571284	0.0158264
929	POSTN	10631	0.666743	0.0788149	1	0.0702943	0.264906	0.0826878	-1	0	0	0.505616	0	0.547444	1	0.0445391	0.637129	0.166344	0	0.5	0	0.501936	0.999865	0.0133617	1	0.0232378	0.539603	0.0158334
930	CCN3	4856	0.847506	0.0532533	1	0.0702943	0.900243	0.0125871	-1	0	0	0.505616	0	0.547444	1	0.0453137	0.836632	0.140976	0	0.5	0	0.501936	0.925547	0.0747483	0.997342	0.0478311	0.614588	0.0159422
931	CXCL13	10563	0.84012	0.0551898	1	0.0702943	0	0.554802	-1	0	0	0.505616	0.819784	0.0307901	0.999985	0.0520914	0.244705	0.201394	0	0.5	0	0.501936	0.98986	0.0381487	1	0.0232378	0.576938	0.0161789
932	GDI1	2664	0.208701	0.155306	1	0.0702943	0.645875	0.0503486	0.0586814	0.0606119	0	0.505616	0.266218	0.0716499	0.999731	0.0662277	0.873043	0.134586	0	0.5	0	0.501936	0.925604	0.0747483	0.883801	0.0906274	0.563579	0.0161828
933	PTMA	5757	0.709773	0.0728118	0.952979	0.158792	0	0.554802	-1	0	0	0.505616	0.801254	0.0315647	1	0.0445391	0.873099	0.134586	0	0.5	-1	0	0.986066	0.0429899	0.999995	0.0263362	0.670683	0.0162623
934	QSOX1	5768	0.357111	0.113284	0.999901	0.0941131	0.764678	0.0393106	-1	0	0	0.505616	0.00758907	0.0950813	0.999515	0.0695198	0.341447	0.193648	0	0.5	-1	0	0.998578	0.0228505	0.729751	0.113091	0.5928	0.0163107
935	UBE3A	7337	0	0.577653	1	0.0702943	0	0.554802	1	0.028079	0	0.505616	0.902675	0.0240124	1	0.0445391	0.873099	0.134586	0	0.5	-1	0	0.925202	0.0747483	0.997866	0.0468629	0.628264	0.0163408
936	AGA	175	0.691404	0.0761038	0.974395	0.14969	0.416748	0.0654531	1	0.028079	0	0.505616	0.00758907	0.0950813	0.861244	0.153563	0.871622	0.134779	0	0.5	-1	0	0.675934	0.134392	0.990074	0.0577072	0.642441	0.0163507
937	KCNA1	3736	0.560458	0.0923703	1	0.0702943	0.980773	0.00290473	0.99847	0.0408598	0	0.505616	0	0.547444	0.999226	0.0728118	0.151291	0.206816	0	0.5	0	0.501936	0.517457	0.160147	0.434453	0.146398	0.543584	0.0163526
938	PCBP1	5093	0.637348	0.080945	0.998249	0.117351	0.487677	0.0613865	-1	0	0	0.505616	0.0019214	0.0950813	1	0.0449264	0.873099	0.134586	0	0.5	-1	0	0.989199	0.0383424	0.756747	0.10883	0.619348	0.01636
939	PTGER2	5732	0.258574	0.128582	1	0.0706816	0	0.554802	0.552291	0.0548025	0	0.505616	0.238914	0.0720372	1	0.0445391	0.534298	0.175833	0	0.5	0	0.501936	0.998966	0.0213013	0.998405	0.0458947	0.543452	0.0164722
940	NKX2-2	4821	0.987468	0.0195585	1	0.0702943	0.238627	0.0939194	-1	0	0	0.505616	0.012486	0.0950813	1	0.0445391	0.743471	0.155112	0	0.5	0	0.501936	0.592108	0.14969	0.994693	0.0526723	0.548518	0.0166156
941	CHAF1B	8208	0.120255	0.155306	0.995726	0.127808	0.238627	0.0939194	-1	0	0	0.505616	0.483157	0.0536406	0.98356	0.102827	0.872945	0.134586	-1	0	0	0.501936	0.999722	0.0154919	0.967356	0.0685515	0.625343	0.016655
942	AMH	268	0.174595	0.155306	1	0.0702943	0	0.554802	0.942801	0.0476375	0	0.505616	0.324378	0.0658404	1	0.0445391	0.837995	0.140782	-1	0	0	0.501936	0.729501	0.123354	1	0.0232378	0.61747	0.0167293
943	RUNX1T1	862	0.356411	0.113284	0.996391	0.125871	0	0.554802	-1	0	0	0.505616	0.905625	0.0240124	0.999997	0.0478311	0.873098	0.134586	-1	0	0	0.501936	0.972902	0.052866	1	0.0232378	0.65332	0.016778
944	CCR6	1235	0.056736	0.155306	1	0.0702943	0	0.554802	1	0.028079	0	0.505616	0.534519	0.0505422	1	0.0445391	0.318724	0.195778	0	0.5	0	0.501936	0.873406	0.0935321	1	0.0232378	0.542339	0.0168244
945	CXCR2	3579	0.056736	0.155306	1	0.0702943	0	0.554802	-1	0	0	0.505616	0.813656	0.031371	1	0.0445391	0.872679	0.134586	-1	0	0	0.501936	0.965612	0.0575136	1	0.0232378	0.612264	0.0168523
946	NLGN3	54413	0.39955	0.113091	1	0.0702943	0.922752	0.00948877	0.469743	0.0565453	0	0.505616	0	0.547444	0.999863	0.0619675	0.873066	0.134586	0	0.5	-1	0	0.367426	0.186483	0.840826	0.0966305	0.614843	0.0168578
947	CCL20	6364	0.174469	0.155306	1	0.0702943	0	0.554802	-1	0	0	0.505616	0.777775	0.0327266	1	0.0445391	0	0.608249	0	0.5	0	0.501936	0.999999	0.0056158	1	0.0232378	0.481783	0.0168707
948	IL24	11009	0.875344	0.0501549	1	0.0702943	0	0.554802	-1	0	0	0.505616	0.523288	0.0505422	1	0.0445391	0.871947	0.134586	0	0.5	0	0.501936	0.975982	0.0513168	1	0.0232378	0.604205	0.0169168
949	TNFRSF14	8764	0.548245	0.0933385	1	0.0702943	0	0.554802	-1	0	0	0.505616	0.292645	0.066615	0.999969	0.0546088	0.864696	0.136522	-1	0	0	0.501936	0.997308	0.0261425	0.99994	0.0327266	0.627519	0.0169426
950	KISS1	3814	0.0572929	0.155306	1	0.0702943	0.806617	0.0344694	1	0.028079	0	0.505616	0	0.547444	1	0.0445391	0.837465	0.140976	0	0.5	0	0.501936	0.297841	0.191325	0.999999	0.024787	0.547593	0.0171242
951	PTGES2	80142	0.548153	0.0933385	0.999052	0.110573	0.701025	0.045701	-1	0	0	0.505616	0.638781	0.0412471	0.998645	0.0764911	0.869057	0.135554	0	0.5	-1	0	0.849874	0.0989543	0.926983	0.0811387	0.712186	0.0171838
952	HJURP	55355	0.0527496	0.155306	0.999009	0.111154	0.241709	0.0853989	-1	0	0	0.505616	0.0329827	0.0950813	0.999145	0.0730054	0.866383	0.135941	-1	0	-1	0	0.999246	0.0197521	0.565434	0.133036	0.599977	0.0172515
953	L2HGDH	79944	0.425327	0.108637	0.927598	0.164601	0.823304	0.0211077	0.999955	0.0323393	0	0.505616	0.255162	0.0718435	0.971937	0.111541	0.349718	0.193261	-1	0	-1	0	0	0.607475	0.94584	0.0751356	0.653501	0.0175522
954	SFRP4	6424	0	0.577653	1	0.0702943	0	0.554802	0.99996	0.0323393	0	0.505616	0.748056	0.0350503	1	0.0445391	0.310205	0.197134	0	0.5	0	0.501936	0.991497	0.0358249	1	0.0232378	0.538058	0.0175652
955	F2	2147	0.964654	0.0305964	1	0.0702943	0	0.554802	1	0.028079	0	0.505616	0	0.547444	1	0.0445391	0.575296	0.172153	0	0.5	0	0.501936	0.965377	0.0577072	1	0.0232378	0.564704	0.0176228
956	PFKFB4	5210	0.999951	0.00271108	1	0.0702943	0	0.554802	-1	0	0	0.505616	0.152249	0.0755229	0.999996	0.0480248	0.851085	0.138265	0	0.5	0	0.501936	0.538914	0.15763	0.852166	0.0960496	0.548611	0.0176329
957	ADAM8	101	0.977752	0.024206	1	0.0702943	0	0.554802	-1	0	0	0.505616	0.00758907	0.0950813	0.999985	0.0520914	0.629563	0.167506	0	0.5	0	0.501936	0.999206	0.0203331	0.996112	0.0507359	0.538431	0.0176699
958	IL10RB	3588	0.056736	0.155306	0.996915	0.123354	0	0.554802	0.996811	0.0420217	0	0.505616	0.875338	0.0261425	0.999992	0.0497676	0	0.608249	-1	0	0	0.501936	0.99866	0.0226569	0.996126	0.0505422	0.560731	0.0176808
959	TNFSF13B	10673	0.174622	0.155306	1	0.0702943	0.324004	0.0784276	-1	0	0	0.505616	0.0243483	0.0950813	1	0.0445391	0.873099	0.134586	0	0.5	0	0.501936	0.931799	0.0722308	1	0.0232378	0.53302	0.0177485
960	FAT1	2195	0	0.577653	0.999967	0.0871418	0.84376	0.0185902	-1	0	0	0.505616	0.0743291	0.0853989	1	0.045701	0.870801	0.134973	0	0.5	0	0.501936	0.931154	0.0726181	1	0.0232378	0.55273	0.0178378
961	TNFSF15	9966	0.972149	0.0263362	1	0.0702943	0	0.554802	1	0.028079	0	0.505616	0.0243483	0.0950813	1	0.0449264	0	0.608249	0	0.5	0	0.501936	0.852146	0.0987607	0.999991	0.0269171	0.505428	0.0179301
962	TYROBP	7305	0.194962	0.155306	1	0.0702943	0	0.554802	1	0.028079	0	0.505616	0.294892	0.066615	0.989133	0.0975988	0.149902	0.207397	0	0.5	-1	0	0.995859	0.0302091	0.981801	0.0619675	0.580208	0.0179992
963	MTRR	4552	0.932274	0.0377614	0.999888	0.0950813	0	0.554802	-1	0	0	0.505616	0.0195417	0.0950813	1	0.0451201	0.397543	0.190163	-1	0	-1	0	0.788221	0.112897	1	0.0232378	0.629764	0.018191
964	PTGDS	5730	0.371279	0.113091	0.999974	0.0861735	0.872988	0.0158792	-1	0	0	0.505616	0	0.547444	1	0.0445391	0.856291	0.137878	0	0.5	0	0.501936	0.929108	0.0730054	1	0.0236251	0.58514	0.0182813
965	CBX7	23492	0.120255	0.155306	0.999869	0.0960496	0.238627	0.0939194	1	0.028079	0	0.505616	-1	0	1	0.0445391	0.871087	0.134973	0	0.5	0	0.501936	0.921576	0.0766847	0.994657	0.052866	0.594682	0.0186775
966	CCL7	6354	0.687146	0.0766847	1	0.0702943	0	0.554802	-1	0	0	0.505616	0.502889	0.0517041	0.999824	0.0627421	0.00376841	0.216499	0	0.5	0	0.501936	0.999325	0.0193648	1	0.0236251	0.509397	0.0186915
967	ACSS2	55902	0.346634	0.115608	0.999996	0.0786212	0.241709	0.0853989	-1	0	0	0.505616	0.15822	0.0751356	0.996165	0.087529	0.712877	0.158985	-1	0	0	0.501936	0.831458	0.102634	0.999998	0.0249806	0.604176	0.0187074
968	WIF1	11197	0.0572929	0.155306	0.988459	0.139814	0	0.554802	-1	0	0	0.505616	0.977391	0.0174284	1	0.0445391	0.548746	0.174284	0	0.5	-1	0	0.967611	0.0559644	1	0.0232378	0.599866	0.0187985
969	KLRK1	22914	0.702796	0.074361	1	0.0702943	0	0.554802	-1	0	0	0.505616	0.238808	0.0720372	1	0.0445391	0.610018	0.169636	-1	0	0	0.501936	0.963708	0.0580945	1	0.0232378	0.614457	0.0188561
970	ATG16L1	55054	0.599727	0.0844307	0.994008	0.13323	0	0.554802	1	0.028079	0	0.505616	0.271889	0.0714562	1	0.0445391	0.873099	0.134586	-1	0	0	0.501936	0.121771	0.210496	0.999966	0.031371	0.6038	0.0188805
971	PKNOX1	5316	0.804579	0.0611929	0.999998	0.0759101	0.531008	0.0546088	-1	0	0	0.505616	0.012486	0.0950813	0.99998	0.0522851	0.852175	0.138071	-1	0	0	0.501936	0.595878	0.149109	0.921841	0.0826878	0.625973	0.0189029
972	WNT2	7472	0.174731	0.155306	1	0.0702943	0	0.554802	-1	0	0	0.505616	0.999687	0.00716499	1	0.0445391	0.257631	0.200426	0	0.5	0	0.501936	0.965517	0.0575136	0.998372	0.0458947	0.54026	0.019071
973	PTGES	9536	0.179669	0.155306	0.999478	0.105151	0.833433	0.0199458	-1	0	0	0.505616	0	0.547444	1	0.0445391	0.371928	0.191712	0	0.5	-1	0	0.962956	0.0584818	0.999998	0.0251743	0.589103	0.0191521
974	MTSS1	9788	0.330114	0.115608	1	0.0702943	0	0.554802	-1	0	0	0.505616	0.777167	0.0327266	0.999982	0.0522851	0.865385	0.136328	0	0.5	0	0.501936	0.999395	0.0189775	0.994273	0.0532533	0.58623	0.0193109
975	MAOB	4129	0.516262	0.095275	1	0.0702943	0.823304	0.0211077	0	0.530209	0	0.505616	0	0.547444	0.993858	0.091402	0.290391	0.19849	0	0.5	-1	0	0.994098	0.0317583	1	0.0232378	0.555682	0.0194944
976	NR2E1	7101	0.974432	0.0263362	1	0.0702943	0.238627	0.0939194	-1	0	0	0.505616	0.031988	0.0950813	1	0.0445391	0.867493	0.135747	0	0.5	0	0.501936	0.290232	0.192099	0.990192	0.0577072	0.539565	0.0195717
977	MUTYH	4595	0.478739	0.101859	0.815081	0.186871	0.241709	0.0853989	1	0.028079	0	0.505616	0	0.547444	1	0.0445391	0.851102	0.138265	0	0.5	0	0.501936	0.926675	0.0739737	1	0.0232378	0.565534	0.0196049
978	CAMTA1	23261	0.224286	0.155306	0.991198	0.137684	0.238627	0.0939194	1	0.028079	0	0.505616	-1	0	0.923555	0.13536	0.00470915	0.216499	-1	0	-1	0	0.887882	0.0877227	0.999724	0.0369868	0.631601	0.0196812
979	ZMYM2	7750	0.0630984	0.155306	0.393368	0.207785	0.760435	0.0408598	-1	0	0	0.505616	0.124477	0.0768784	0.997727	0.0823005	0.873092	0.134586	-1	0	0	0.501936	0.908066	0.0815259	0.999994	0.0265298	0.594342	0.0196938
980	SNCB	6620	0.208701	0.155306	0.999974	0.0861735	0.951332	0.0056158	0.924754	0.0486057	0	0.505616	0	0.547444	0.962528	0.117932	0.816161	0.143881	0	0.5	-1	0	0.558708	0.154531	0.750127	0.109605	0.630118	0.0197804
981	S100A4	6275	0.171444	0.155306	0.975025	0.149303	0.496853	0.0608056	-1	0	0	0.505616	0	0.547444	1	0.0445391	0.873097	0.134586	0	0.5	0	0.501936	0.999941	0.0106507	1	0.0232378	0.536211	0.0197806
982	ALOX12	239	0.851466	0.052866	1	0.0702943	0.241709	0.0853989	-1	0	0	0.505616	0.110322	0.0801704	0.999995	0.0482184	0.650723	0.165376	0	0.5	0	0.501936	0.689285	0.131487	0.998919	0.0433772	0.562692	0.0198474
983	IL13RA2	3598	0.056736	0.155306	0.999948	0.0908211	0	0.554802	-1	0	0	0.505616	0.972663	0.0180093	0.99995	0.0565453	0.873098	0.134586	-1	0	0	0.501936	0.938749	0.0695198	0.999908	0.0335012	0.619323	0.0198789
984	APLN	8862	0.585732	0.0902401	1	0.0702943	0.324004	0.0784276	-1	0	0	0.505616	0.139483	0.0768784	1	0.0445391	0.0742237	0.210689	0	0.5	0	0.501936	0.652413	0.138459	1	0.0236251	0.505646	0.0199401
985	HERPUD1	9709	0.791035	0.063323	1	0.0702943	0	0.554802	-1	0	0	0.505616	0	0.547444	0.999976	0.0536406	0.867331	0.135941	0	0.5	-1	0	0.999997	0.00619675	0.99912	0.042409	0.588565	0.0200952
986	LGR5	8549	0.258574	0.128582	1	0.0702943	0	0.554802	-1	0	0	0.505616	0.254765	0.0718435	1	0.0445391	0.186245	0.20488	-1	0	0	0.501936	0.992305	0.0342758	1	0.0232378	0.547125	0.0201922
987	CCR4	1233	0.056736	0.155306	0.999972	0.0863672	0.295285	0.0815259	-1	0	0	0.505616	0.642196	0.0410534	0.997607	0.0826878	0.799018	0.146011	0	0.5	0	0.501936	0.841325	0.101084	1	0.0232378	0.56432	0.0204675
988	SNCG	6623	0	0.577653	0.999971	0.0865608	0.931264	0.00793958	-1	0	0	0.505616	0	0.547444	0.999966	0.0546088	0.870525	0.134973	0	0.5	-1	0	0.930225	0.0726181	1	0.0238187	0.589424	0.0205475
989	SLIT3	6586	0.605254	0.0836561	1	0.0702943	0.241709	0.0853989	-1	0	0	0.505616	0.012486	0.0950813	1	0.0445391	0.831071	0.141751	0	0.5	-1	0	0.777134	0.115221	0.924906	0.0817196	0.595034	0.0207125
990	ADA2	51816	0.931199	0.0381487	0.995084	0.130906	0.416748	0.0654531	1	0.028079	0	0.505616	0.00758907	0.0950813	0	0.620449	0.0833183	0.210689	-1	0	0	0.501936	0.720672	0.12529	0.9982	0.046282	0.511212	0.0207217
991	CASP14	23581	0.791035	0.063323	0.977672	0.147947	0.241709	0.0853989	0.386081	0.0575136	0	0.505616	0.012486	0.0950813	0.999194	0.0728118	0.844213	0.13962	-1	0	0	0.501936	0.0761062	0.21495	0.959833	0.0701007	0.553771	0.0208088
992	VAT1	10493	0.0909147	0.155306	0.998818	0.113091	0.896942	0.0125871	-1	0	0	0.505616	0.00758907	0.0950813	0.996708	0.0861735	0.862711	0.136909	0	0.5	-1	0	0.899645	0.0840434	0.50689	0.138265	0.593784	0.0208165
993	YEATS4	8089	0.195678	0.155306	0.997545	0.12103	0.812111	0.0315647	-1	0	0	0.505616	0.779728	0.0325329	0.999753	0.0656468	0.873099	0.134586	-1	0	0	0.501936	0.50253	0.163246	0.777256	0.106119	0.672666	0.0210151
994	TPT1	7178	0.108204	0.155306	0.999999	0.0733927	0.407656	0.0673896	-1	0	0	0.505616	0	0.547444	1	0.0445391	0.873099	0.134586	0	0.5	-1	0	0.978848	0.0491867	1	0.024206	0.572597	0.0210977
995	MAP1LC3A	84557	0.869261	0.0511232	1	0.0702943	0.264906	0.0826878	-1	0	0	0.505616	0.0493077	0.0853989	1	0.0445391	0.873099	0.134586	0	0.5	0	0.501936	0.569031	0.152982	0.986551	0.0606119	0.560627	0.0211523
996	CHGA	1113	0.125901	0.155306	1	0.0702943	0.324004	0.0784276	-1	0	0	0.505616	0.00758907	0.0950813	1	0.0445391	0.620253	0.167893	0	0.5	0	0.501936	0.845303	0.100697	1	0.0232378	0.502564	0.0212195
997	ALOX15	246	0.528707	0.0941131	1	0.0702943	0	0.554802	-1	0	0	0.505616	0.854789	0.0278854	1	0.0447328	0.534734	0.175833	-1	0	0	0.501936	0.503875	0.163052	1	0.0234314	0.614411	0.0212966
998	EWSR1	2130	0.0527496	0.155306	0	0.611735	0	0.554802	1	0.028079	0	0.505616	0.115389	0.0768784	1	0.0445391	0.873099	0.134586	0	0.5	0	0.501936	0.998637	0.0226569	1	0.0232378	0.464057	0.0215731
999	HMBOX1	79618	0.992175	0.0151046	1	0.0702943	0.760435	0.0408598	-1	0	0	0.505616	-1	0	0.999009	0.0735864	0.873017	0.134586	-1	0	0	0.501936	0.0138612	0.21495	0.370256	0.15395	0.609133	0.0217009
1000	TNFSF9	8744	0.174622	0.155306	1	0.0702943	0	0.554802	-1	0	0	0.505616	0.0243483	0.0950813	0.999764	0.0656468	0.736773	0.155887	-1	0	0	0.501936	0.999778	0.0151046	0.999821	0.0365995	0.549222	0.0217055
1001	LETMD1	25875	0.827022	0.0571263	-1	0	0.823304	0.0211077	-1	0	0	0.505616	-1	0	0.999713	0.0668087	0.831904	0.141363	-1	0	-1	0	0.821424	0.105151	0.61006	0.126065	0.770869	0.0217966
1002	XAF1	54739	0	0.577653	0.849316	0.18261	0.241709	0.0853989	-1	0	0	0.505616	0.0243483	0.0950813	1	0.0449264	0.863922	0.136522	-1	0	-1	0	0.977302	0.0503486	0.99999	0.0274981	0.589183	0.0218417
1003	AGAP2	116986	0.936361	0.0367932	1	0.0702943	0.241709	0.0853989	-1	0	0	0.505616	0.795204	0.031952	1	0.0445391	0.873099	0.134586	0	0.5	0	0.501936	0.0989373	0.21495	0.0509775	0.17196	0.512858	0.0218631
1004	MAGED1	9500	0.812942	0.060031	1	0.0702943	0	0.554802	-1	0	0	0.505616	0.981063	0.0164601	1	0.0445391	0.873099	0.134586	0	0.5	0	0.501936	0.975122	0.0515105	0.571921	0.131487	0.60326	0.0218671
1005	S1PR3	1903	0.778503	0.0640976	1	0.0702943	0	0.554802	-1	0	0	0.505616	0.792431	0.0321456	0.999999	0.0464756	0.163425	0.206235	-1	0	0	0.501936	0.971677	0.0534469	0.912605	0.0852053	0.61462	0.0222401
1006	ISCU	23479	0.665193	0.0790085	1	0.0702943	0.241709	0.0853989	0.999674	0.0377614	0	0.505616	0	0.547444	1	0.0449264	0.24657	0.201394	0	0.5	-1	0	0.72596	0.124516	0.944289	0.0753292	0.58294	0.0222759
1007	ANXA7	310	0.665158	0.0790085	0.999954	0.0898528	0.675054	0.0466692	-1	0	0	0.505616	0	0.547444	1	0.0449264	0.873099	0.134586	0	0.5	0	0.501936	0.996572	0.0278854	0.992395	0.0546088	0.589553	0.0223283
1008	KISS1R	84634	0.958752	0.0321456	1	0.0702943	0	0.554802	1	0.028079	0	0.505616	0	0.547444	0.999844	0.0625484	0.868299	0.135554	-1	0	0	0.501936	0.643265	0.140395	0.999801	0.0365995	0.616207	0.0223674
1009	H3-4	8290	0.784359	0.0637103	0.99973	0.100503	0.238627	0.0939194	-1	0	0	0.505616	0.870983	0.0265298	1	0.0445391	0.873099	0.134586	0	0.5	0	0.501936	0.137356	0.206235	0.906328	0.0859799	0.580003	0.0224382
1010	MLH3	27030	0.819829	0.0596437	0.998101	0.117738	0	0.554802	1	0.028079	0	0.505616	0.0329827	0.0950813	0.999295	0.0718435	0.707249	0.159954	0	0.5	0	0.501936	0.828304	0.103215	0.999925	0.0333075	0.574655	0.0224982
1011	ATP1B2	482	0.208701	0.155306	1	0.0718435	0.631317	0.0513168	-1	0	0	0.505616	0.352307	0.0613865	1	0.0445391	0.815956	0.143881	0	0.5	0	0.501936	0.675501	0.134392	0.990971	0.056739	0.5878	0.0225296
1012	OSM	5008	0.174507	0.155306	1	0.0702943	0	0.554802	-1	0	0	0.505616	0.767563	0.0336948	1	0.0445391	0.786998	0.147947	0	0.5	0	0.501936	0.969394	0.0549961	1	0.0232378	0.566168	0.0225342
1013	PLVAP	83483	0.475721	0.101859	0.999328	0.107862	0.966031	0.00367932	-1	0	0	0.505616	-1	0	0.999997	0.0476375	0.697587	0.160534	0	0.5	-1	0	0	0.607475	0.91052	0.0853989	0.611499	0.0225788
1014	IDO1	3620	0.0909147	0.155306	1	0.0702943	0.255694	0.0840434	-1	0	0	0.505616	0	0.547444	1	0.0445391	0.333712	0.194423	0	0.5	-1	0	0.991273	0.0365995	1	0.0232378	0.517108	0.0226045
1015	USP28	57646	0.943138	0.035244	1	0.0702943	0.327106	0.0731991	-1	0	0	0.505616	0.294001	0.066615	1	0.0445391	0.873098	0.134586	0	0.5	0	0.501936	0.137356	0.206235	0.668612	0.119675	0.548071	0.0228178
1016	BOC	91653	0	0.577653	0.999999	0.07378	0.645875	0.0503486	-1	0	0	0.505616	0.992829	0.0123935	1	0.0445391	0.868577	0.135554	0	0.5	0	0.501936	0.65065	0.138846	0.928222	0.0807514	0.582706	0.0228705
1017	CD99	4267	0	0.577653	0.998536	0.115414	0	0.554802	-1	0	0	0.505616	0.15822	0.0751356	0.999999	0.0458947	0.681214	0.162084	-1	0	0	0.501936	0.999985	0.00813323	1	0.0232378	0.528034	0.0230441
1018	CXCL11	6373	0.791456	0.063323	0.999986	0.0834624	0	0.554802	-1	0	0	0.505616	0.819784	0.0307901	0.967205	0.11464	0.22772	0.202943	0	0.5	0	0.501936	0.994182	0.0317583	0.999988	0.0276917	0.571483	0.0230595
1019	TNFRSF9	3604	0.056736	0.155306	0.996518	0.125871	0	0.554802	-1	0	0	0.505616	0.0243483	0.0950813	0.999998	0.0466692	0.333388	0.194423	0	0.5	0	0.501936	0.99998	0.00871418	1	0.0232378	0.455493	0.023247
1020	CIC	23152	0.273152	0.127033	0.999972	0.0863672	0.238627	0.0939194	-1	0	0	0.505616	-1	0	1	0.0451201	0.802955	0.145624	0	0.5	-1	0	0.792789	0.111735	1	0.0232378	0.623404	0.0232937
1021	TET1	80312	0.506498	0.0972115	1	0.0702943	0.238627	0.0939194	-1	0	0	0.505616	0.0019214	0.0950813	1	0.0445391	0.845776	0.139427	0	0.5	0	0.501936	0.156307	0.203718	0.999999	0.0249806	0.488522	0.0233781
1022	LRIG2	9860	0.0572929	0.155306	1	0.0702943	0.645875	0.0503486	0.999446	0.0387297	0	0.505616	-1	0	0.992375	0.0931448	0.582666	0.17196	-1	0	0	0.501936	0.74635	0.12103	0.821359	0.0995352	0.646827	0.023426
1023	WNT3	7473	0.366073	0.113091	1	0.0702943	0	0.554802	-1	0	0	0.505616	0.999751	0.00677769	1	0.0445391	0	0.608249	0	0.5	0	0.501936	0.9847	0.0447328	0.993227	0.0536406	0.508532	0.0234348
1024	ATAD3A	55210	0.346634	0.115608	0.962179	0.155112	0.823304	0.0211077	0.999929	0.0333075	0	0.505616	-1	0	0.999943	0.0577072	0.873099	0.134586	0	0.5	0	0.501936	0.548982	0.156274	0.596416	0.128002	0.627829	0.023494
1025	SPINT2	10653	0.707113	0.0731991	1	0.0702943	0	0.554802	0.999877	0.0348567	0	0.505616	0	0.547444	0.999176	0.0728118	0.873061	0.134586	0	0.5	-1	0	0.944479	0.0670023	0.999986	0.028079	0.619295	0.0236543
1026	C3AR1	719	0.056736	0.155306	1	0.0702943	0	0.554802	1	0.028079	0	0.505616	0.00758907	0.0950813	0.768715	0.173703	0.863808	0.136522	0	0.5	0	0.501936	0.997948	0.0249806	0.995703	0.0509295	0.516131	0.0237293
1027	ADGRE2	30817	0.526663	0.0948877	0.999329	0.107862	0.403804	0.0693261	0.455388	0.0571263	0	0.505616	0.179485	0.0745546	0.236508	0.240899	0.0250282	0.216499	-1	0	0	0.501936	0.631581	0.141751	0.998197	0.046282	0.516102	0.0239041
1028	ADAM12	8038	0.690322	0.0761038	0.999656	0.102827	0	0.554802	-1	0	0	0.505616	0.859508	0.0278854	0.999971	0.0538342	0.774163	0.149884	0	0.5	0	0.501936	0.936363	0.0702943	0.999976	0.0304028	0.606096	0.0239766
1029	IL17A	3605	0.17694	0.155306	1	0.0702943	0	0.554802	-1	0	0	0.505616	0.742114	0.035244	1	0.0445391	0.0657647	0.2134	-1	0	0	0.501936	0.865633	0.0960496	1	0.0232378	0.548695	0.0241876
1030	STK25	10494	0.930942	0.0383424	1	0.0702943	0	0.554802	-1	0	0.163525	0.0112316	-1	0	0.999925	0.0596437	0.870253	0.134973	-1	0	0	0.501936	0.672091	0.134973	0	0.58598	0.576376	0.0248305
1031	TNFRSF12A	51330	0	0.577653	1	0.0702943	0	0.554802	-1	0	0	0.505616	0.0243483	0.0950813	1	0.0451201	0.268627	0.199651	0	0.5	0	0.501936	1	0.00522851	1	0.0232378	0.428248	0.0248767
1032	IGF2BP2	10644	0	0.577653	0.999975	0.0861735	0	0.554802	0.882327	0.049574	0	0.505616	0.0019214	0.0950813	1	0.0445391	0.869284	0.13536	-1	0	0	0.501936	0.983586	0.0458947	0.999928	0.0333075	0.542971	0.0250602
1033	P4HA1	5033	0.494772	0.100891	0.762339	0.191325	0.241709	0.0853989	-1	0	0	0.505616	0	0.547444	1	0.0449264	0.873099	0.134586	0	0.5	-1	0	0.999999	0.0056158	0.236135	0.165376	0.530417	0.0250625
1034	GNL3	26354	0	0.577653	1	0.0702943	0.327106	0.0731991	-1	0	0	0.505616	0	0.547444	1	0.0445391	0.873099	0.134586	-1	0	-1	0	0.997574	0.0259489	0.998916	0.0433772	0.591706	0.0251141
1035	KCNB1	3745	0.576084	0.0908211	1	0.0702943	0.952848	0.0056158	0.163309	0.0590627	0	0.505616	0	0.547444	0.996501	0.0861735	0.190299	0.204493	0	0.5	0	0.501936	0.193689	0.201394	0.460501	0.143881	0.474982	0.0251907
1036	FRZB	2487	0	0.577653	1	0.0702943	0	0.554802	0.222263	0.0590627	0	0.505616	0.599302	0.0431836	1	0.0445391	0.358119	0.192486	0	0.5	0	0.501936	0.992113	0.0342758	0.999761	0.0367932	0.490164	0.0255686
1037	PDCD1	5133	0	0.577653	1	0.0702943	0	0.554802	0.997978	0.0414407	0	0.505616	0.206521	0.07378	1	0.0445391	0.869297	0.13536	0	0.5	0	0.501936	0.950181	0.0650658	1	0.0232378	0.535503	0.0256525
1038	FGF6	2251	0.49707	0.100116	0.999991	0.0815259	0	0.554802	-1	0	0	0.505616	1	0.00464756	0.999576	0.0693261	0.575134	0.172153	0	0.5	0	0.501936	0.915075	0.0795895	0.537948	0.135167	0.564226	0.0260215
1039	SHCBP1	79801	0.101318	0.155306	0.95447	0.157436	0.407656	0.0673896	-1	0	0	0.505616	-1	0	0.996153	0.087529	0.866939	0.135941	0	0.5	-1	0	0.98742	0.0412471	0.999972	0.0305964	0.63235	0.026146
1040	AIP	9049	0.863562	0.0513168	0.998731	0.114059	0	0.554802	1	0.028079	0	0.505616	0	0.547444	0.999359	0.0714562	0.873091	0.134586	0	0.5	0	0.501936	0.963124	0.0582881	1	0.0240124	0.57581	0.0261932
1041	CD151	977	0.465186	0.102827	1	0.0706816	0	0.554802	0.999602	0.0383424	0	0.505616	0	0.547444	1	0.0451201	0.693884	0.160728	0	0.5	0	0.501936	0.983861	0.045701	0.999999	0.0243997	0.547103	0.0263427
1042	EPHX1	2052	0	0.577653	0.679578	0.196166	0	0.554802	0.990797	0.0429899	0	0.505616	0	0.547444	1	0.0445391	0.695584	0.160728	-1	0	-1	0	0.999901	0.0121998	1	0.0232378	0.571228	0.0264902
1043	CDK20	23552	0.967814	0.028079	0.399666	0.207785	0	0.554802	-1	0	0.163525	0.0112316	-1	0	0.999969	0.0546088	0.873065	0.134586	0	0.5	0	0.501936	0.448294	0.170798	0.55453	0.133424	0.543454	0.0265465
1044	WNK2	65268	0.870927	0.0511232	1	0.0702943	0	0.554802	-1	0	0.0808138	0.0112316	0	0.547444	0.828468	0.163826	0.861715	0.137297	-1	0	-1	0	0.129569	0.207204	0.715713	0.114833	0.591904	0.0265692
1045	CLSPN	63967	0.990893	0.0162665	1	0.0702943	0	0.554802	-1	0	0	0.505616	0.677662	0.038536	0.998731	0.0755229	0.872967	0.134586	0	0.5	-1	0	0.587006	0.151239	0.237315	0.165376	0.607125	0.0267873
1046	IL7	3574	0.494976	0.100891	1	0.0702943	0	0.554802	-1	0	0	0.505616	0.777422	0.0327266	1	0.0445391	0	0.608249	0	0.5	0	0.501936	0.991096	0.0369868	1	0.0232378	0.507346	0.0268911
1047	KLF8	11279	0.928278	0.0389233	0.909667	0.16828	0.238627	0.0939194	-1	0	0	0.505616	0.754306	0.0340821	0.999877	0.0619675	0.787387	0.147754	0	0.5	0	0.501936	0.591703	0.150077	0.751628	0.109605	0.600923	0.0273341
1048	RHOH	399	0.728473	0.069907	1	0.0710689	0	0.554802	-1	0	0	0.505616	0.15822	0.0751356	0.971078	0.111929	0.743832	0.155112	0	0.5	0	0.501936	0.999874	0.0129744	0.966152	0.0687452	0.558417	0.0274679
1049	TAC1	6863	0.0572929	0.155306	1	0.0702943	0.651502	0.0503486	-1	0	0	0.505616	0	0.547444	1	0.0445391	0.665652	0.163439	0	0.5	0	0.501936	0.95006	0.0650658	1	0.0232378	0.521703	0.0277478
1050	MTAP	4507	0	0.577653	0.990041	0.13904	0	0.554802	1	0.028079	0	0.505616	0	0.547444	1	0.0445391	0.873085	0.134586	0	0.5	-1	0	0.999583	0.0174284	1	0.0232378	0.544982	0.0277504
1051	PON1	5444	0.640339	0.080945	1	0.0702943	0	0.554802	1	0.028079	0	0.505616	0	0.547444	1	0.0445391	0.414579	0.188033	0	0.5	0	0.501936	0.893529	0.0859799	1	0.0232378	0.536214	0.0277602
1052	HDAC11	79885	0.980262	0.0234314	0.999696	0.101278	0	0.554802	-1	0	0	0.505616	0.863543	0.0271108	0.992894	0.0923703	0.873099	0.134586	0	0.5	0	0.501936	0.711815	0.126452	0.988178	0.05945	0.613946	0.0278107
1053	RTEL1	51750	0.56877	0.0917893	1	0.0718435	0	0.554802	1	0.028079	0	0.505616	0	0.547444	1	0.0445391	0.86437	0.136522	-1	0	0	0.501936	0.120217	0.210496	1	0.0232378	0.554171	0.0278359
1054	ELAVL4	1996	0	0.577653	1	0.0702943	0.96199	0.00445391	-1	0	0	0.505616	-1	0	1	0.0445391	0.656192	0.164601	0	0.5	0	0.501936	0.807095	0.10883	0.839763	0.0968242	0.56437	0.0278594
1055	STOX1	219736	0.973104	0.0263362	1	0.0702943	0.241709	0.0853989	1	0.028079	0	0.505616	-1	0	0.0714729	0.240899	0.180772	0.205267	-1	0	-1	0	0	0.607475	0.736803	0.11251	0.534324	0.0278962
1056	TNFRSF13B	23495	0.056736	0.155306	1	0.0706816	0	0.554802	1	0.028079	0	0.505616	0.0243483	0.0950813	0.999527	0.0695198	0.868667	0.135554	0	0.5	0	0.501936	0.484456	0.164601	0.999923	0.0333075	0.507288	0.0280506
1057	CA12	771	0.670264	0.0782339	0.980522	0.146979	0	0.554802	0.978716	0.0451201	0	0.505616	0	0.547444	0.99975	0.0656468	0.573833	0.172347	0	0.5	0	0.501936	0.999977	0.00890782	0.994181	0.0532533	0.550489	0.0281085
1058	CTNNBIP1	56998	0.101318	0.155306	1	0.0702943	0	0.554802	-1	0	0	0.505616	0.982307	0.0156855	1	0.0445391	0.851402	0.138265	0	0.5	-1	0	0.742045	0.121998	0.807374	0.101472	0.605688	0.0281525
1059	MBD4	8930	0.623452	0.0828815	1	0.0702943	0.327106	0.0731991	-1	0	0	0.505616	0	0.547444	0.999998	0.0472502	0.86876	0.135554	0	0.5	0	0.501936	0.991372	0.0362122	0.97621	0.0652595	0.554357	0.0283197
1060	TNFRSF8	943	0.056736	0.155306	0.999888	0.0950813	0	0.554802	-1	0	0	0.505616	0.0243483	0.0950813	0.999999	0.0464756	0.856424	0.137878	0	0.5	0	0.501936	0.995247	0.0309837	1	0.0232378	0.489292	0.0284703
1061	HOPX	84525	0.0630984	0.155306	1	0.0702943	0.238627	0.0939194	-1	0	0	0.505616	-1	0	1	0.0445391	0.631868	0.167312	0	0.5	0	0.501936	0.989886	0.0379551	0.995104	0.0517041	0.533301	0.0285051
1062	SH3GL3	6457	0.679794	0.0772657	0.999394	0.1067	0.672256	0.049574	0.852387	0.0503486	0	0.505616	0.125367	0.0768784	0.99968	0.0673896	0.87281	0.134586	0	0.5	0	0.501936	0.815074	0.106894	0	0.58598	0.556355	0.0286354
1063	H1-3	3007	0.699351	0.0749419	1	0.0702943	0.894111	0.0125871	-1	0	0	0.505616	0.600314	0.0429899	0.997765	0.0823005	0.873054	0.134586	0	0.5	0	0.501936	0.203716	0.201007	0	0.58598	0.541399	0.0287781
1064	DCK	1633	0.819488	0.0596437	0.977852	0.147947	0	0.554802	-1	0	0	0.505616	0	0.547444	0.996764	0.0861735	0.872746	0.134586	0	0.5	-1	0	0.999988	0.00793958	0.999959	0.0315647	0.589228	0.0288244
1065	IL1RAPL1	11141	0.0572929	0.155306	1	0.0702943	0.920912	0.0100697	0.999532	0.038536	0	0.505616	-1	0	0.661994	0.188807	0.0295777	0.216499	0	0.5	0	0.501936	0.016243	0.21495	0.815087	0.100697	0.471636	0.0288487
1066	CXCR3	2833	0.258574	0.128582	1	0.0702943	0	0.554802	-1	0	0	0.505616	0.877658	0.0253679	0.999999	0.046282	0	0.608249	0	0.5	0	0.501936	0.983421	0.0458947	1	0.0232378	0.494274	0.0290193
1067	HOXC10	3226	0.932499	0.0377614	1	0.0706816	0.487677	0.0613865	-1	0	0	0.505616	-1	0	0.999998	0.0470565	0.854582	0.138071	0	0.5	0	0.501936	0.785008	0.113478	0.530137	0.135941	0.605679	0.0293561
1068	ITGA9	3680	0.483931	0.101472	0.87259	0.179706	0	0.554802	0.280254	0.0579009	0	0.505616	0.680293	0.038536	0.999975	0.0536406	0.86989	0.134973	0	0.5	0	0.501936	0.986087	0.0429899	0.458691	0.144074	0.554367	0.0296936
1069	EFNA3	1944	0.978243	0.024206	1	0.0702943	0	0.554802	-1	0	0	0.505616	0.758253	0.0338885	0.938194	0.126065	0.766037	0.151433	0	0.5	0	0.501936	0.967835	0.0557707	0.647772	0.121805	0.595797	0.0297821
1070	OTUB1	55611	0.935325	0.0371805	1	0.0706816	0	0.554802	-1	0	0	0.505616	0.710782	0.0365995	1	0.0449264	0.873099	0.134586	0	0.5	0	0.501936	0.882073	0.0906274	0.442143	0.144655	0.583121	0.0299633
1071	LIN28A	79727	0.391582	0.113091	1	0.0702943	0	0.554802	-1	0	0	0.505616	0.012486	0.0950813	1	0.0445391	0.873098	0.134586	0	0.5	0	0.501936	0.930882	0.0726181	1	0.0238187	0.518394	0.0302225
1072	SOD3	6649	0.631732	0.080945	0.998829	0.112703	0	0.554802	-1	0	0	0.505616	0.0493077	0.0853989	1	0.0445391	0.0488064	0.216499	0	0.5	-1	0	0.861509	0.0966305	1	0.0232378	0.51809	0.0305846
1073	DNAJC15	29103	0.208701	0.155306	1	0.0702943	0.823304	0.0211077	-1	0	0	0.505616	-1	0	0.773382	0.173315	0.751652	0.154144	-1	0	0	0.501936	0.968988	0.0551898	0.696852	0.116383	0.656285	0.0306309
1074	POLK	51426	0.758517	0.0670023	0.998699	0.114253	0.327106	0.0731991	0.979416	0.0451201	0	0.505616	0	0.547444	0.997549	0.0832688	0.872921	0.134586	0	0.5	0	0.501936	0.736117	0.122386	0.983557	0.0613865	0.586286	0.0309927
1075	NEO1	4756	0.613177	0.0834624	1	0.0702943	0.295285	0.0815259	-1	0	0	0.505616	0.012486	0.0950813	0.999463	0.0701007	0.748282	0.154338	0	0.5	0	0.501936	0.912241	0.0797831	0.637327	0.12316	0.533548	0.0312417
1076	NES	10763	0.779847	0.063904	1	0.0702943	0	0.554802	-1	0	0	0.505616	-1	0	1	0.0445391	0.873098	0.134586	0	0.5	0	0.501936	0.964059	0.0579009	1	0.0232378	0.586496	0.0313336
1077	ING1	3621	0	0.577653	0.99983	0.0970178	0	0.554802	0.583592	0.0548025	0	0.505616	-1	0	1	0.0445391	0.873098	0.134586	0	0.5	0	0.501936	0.999168	0.0203331	1	0.0236251	0.523949	0.0313855
1078	CD274	29126	0	0.577653	1	0.0702943	0	0.554802	-1	0	0	0.505616	0.206521	0.07378	1	0.0445391	0.873095	0.134586	-1	0	0	0.501936	0.98538	0.0437645	1	0.0232378	0.544711	0.031416
1079	IGF2BP3	10643	0	0.577653	0.999975	0.0861735	0	0.554802	-1	0	0	0.505616	0.0019214	0.0950813	1	0.0445391	0.873099	0.134586	-1	0	0	0.501936	0.997055	0.0271108	1	0.0240124	0.504235	0.0315295
1080	BAMBI	25805	0.0572929	0.155306	1	0.0706816	0	0.554802	-1	0	0	0.505616	0.136124	0.0768784	1	0.0449264	0.418345	0.187258	0	0.5	-1	0	0.966186	0.0571263	0.998247	0.046282	0.528259	0.0316548
1081	PMS1	5378	0.504222	0.0981797	0.607696	0.201975	0	0.554802	-1	0	0	0.505616	0.400024	0.0575136	0.999967	0.0546088	0.873098	0.134586	-1	0	0	0.501936	0.969864	0.0546088	0.999286	0.0410534	0.610656	0.0317053
1082	CHD2	1106	0.976159	0.0255616	0.970487	0.152014	0	0.554802	1	0.028079	0	0.505616	-1	0	0.999585	0.0693261	0.811009	0.144462	0	0.5	0	0.501936	0.859542	0.0972115	0.903676	0.0863672	0.619496	0.0317466
1083	CLDN11	5010	0.0527496	0.155306	0.982724	0.145236	0.849703	0.0182029	-1	0	0	0.505616	0.590914	0.0435709	0.999738	0.0662277	0	0.608249	0	0.5	0	0.501936	0.691319	0.130906	0.992596	0.0542215	0.515185	0.0317956
1084	PELI1	57162	0	0.577653	1	0.0702943	0	0.554802	-1	0	0	0.505616	0.14845	0.0755229	0.999514	0.0695198	0.873085	0.134586	-1	0	0	0.501936	0.999988	0.00793958	0.913764	0.084237	0.534095	0.0319197
1085	CNR2	1269	0.942616	0.035244	1	0.0710689	0.764302	0.0395043	-1	0	0	0.505616	0	0.547444	0.999999	0.0466692	0	0.608249	0	0.5	0	0.501936	0.607225	0.146398	1	0.0232378	0.501312	0.0320185
1086	DUSP22	56940	0.925861	0.039117	1	0.0702943	0	0.554802	-1	0	0	0.505616	0.263342	0.0716499	0.998817	0.0747483	0.873099	0.134586	0	0.5	0	0.501936	0.960335	0.060031	0.931047	0.0799768	0.583607	0.0321102
1087	SDHAF2	54949	0	0.577653	1	0.0702943	0.241709	0.0853989	0.99998	0.031371	0	0.505616	-1	0	0.999996	0.0480248	0.872429	0.134586	-1	0	0	0.501936	0	0.607475	0.999997	0.0259489	0.524132	0.0323347
1088	NPPB	4879	0.469538	0.102827	1	0.0702943	0.324004	0.0784276	-1	0	0	0.505616	0	0.547444	1	0.0445391	0.415849	0.187645	0	0.5	0	0.501936	0.870804	0.095275	1	0.0232378	0.51205	0.032961
1089	CXCR5	643	0.056736	0.155306	0.999985	0.0838497	0	0.554802	-1	0	0	0.505616	0.500795	0.0517041	1	0.0445391	0.437826	0.184547	0	0.5	0	0.501936	0.908878	0.080945	1	0.0236251	0.509759	0.0331899
1090	AJAP1	55966	0.0723139	0.155306	0.999994	0.0801704	0.768873	0.0387297	-1	0	0	0.505616	-1	0	0.999967	0.0546088	0.811302	0.144462	-1	0	-1	0	0.440376	0.173315	0.231966	0.165569	0.643371	0.0332472
1091	LRIG1	26018	-1	0	0.997827	0.119675	0	0.554802	-1	0	0	0.505616	0.0620527	0.0853989	1	0.0445391	0.872005	0.134586	0	0.5	0	0.501936	0.999977	0.00890782	0.925866	0.0813323	0.52096	0.0334429
1092	FLT3LG	2323	0.898473	0.0472502	1	0.0702943	0	0.554802	-1	0	0	0.505616	0.393861	0.0580945	1	0.0449264	0	0.608249	0	0.5	0	0.501936	0.957058	0.0617738	0.999913	0.0335012	0.504883	0.0335065
1093	ARL13B	200894	0	0.577653	1	0.0702943	0.739258	0.0439582	1	0.028079	0	0.505616	0	0.547444	1	0.0445391	0.850946	0.138265	-1	0	0	0.501936	0.0219555	0.21495	0.915401	0.0838497	0.530131	0.0335694
1094	HOXD9	3235	0.832702	0.056158	1	0.0702943	0.238627	0.0939194	-1	0	0	0.505616	-1	0	1	0.0445391	0.155227	0.206235	0	0.5	0	0.501936	0.878162	0.0917893	0.924413	0.0821069	0.547137	0.0338893
1095	CCL17	6361	0.174469	0.155306	0.999995	0.0792022	0	0.554802	-1	0	0	0.505616	0.779745	0.0325329	0.999774	0.0656468	0	0.608249	-1	0	0	0.501936	0.954038	0.0631294	1	0.0232378	0.527736	0.0340337
1096	ADARB1	104	0.878306	0.0499613	1	0.0702943	0	0.554802	-1	0	0	0.505616	0.0019214	0.0950813	0.952047	0.122773	0.866394	0.135941	-1	0	0	0.501936	0.974394	0.0515105	0.922717	0.0826878	0.59006	0.034171
1097	INCENP	3619	0	0.577653	0.990908	0.138071	0.601415	0.0532533	-1	0	0	0.505616	0.862954	0.0271108	0.976517	0.109218	0.711583	0.158985	-1	0	0	0.501936	0.98574	0.0431836	0.361671	0.154144	0.601102	0.0342862
1098	CD33	945	0.573143	0.0912084	1	0.0706816	0	0.554802	-1	0	0	0.505616	0.00758907	0.0950813	0.971258	0.111735	0.808329	0.144849	-1	0	0	0.501936	0.811308	0.108056	1	0.0232378	0.569263	0.0347014
1099	ATF7	11016	0.58207	0.0902401	0.456426	0.206042	0.238627	0.0939194	-1	0	0	0.505616	0.519709	0.0509295	0.999802	0.0640976	0.870322	0.134973	0	0.5	0	0.501936	0.876882	0.0921766	0.845622	0.0964369	0.568398	0.0347976
1100	TRIM3	10612	0.195678	0.155306	0.993571	0.134198	0.882856	0.0141363	-1	0	0	0.505616	0.256016	0.0718435	0.983784	0.102246	0.872296	0.134586	0	0.5	0	0.501936	0.639118	0.140589	0.126769	0.17196	0.54317	0.0351126
1101	ANGPTL3	27329	0.890504	0.0486057	1	0.0702943	0	0.554802	0.279221	0.0579009	0	0.505616	0.538649	0.0505422	0.988454	0.0981797	0.492216	0.180093	0	0.5	0	0.501936	0.114303	0.211077	0.912304	0.0852053	0.520358	0.0351262
1102	IFNA2	3440	0.33067	0.115608	1	0.0702943	0	0.554802	-1	0	0	0.505616	0.888446	0.0245933	0.999997	0.0476375	0	0.608249	-1	0	0	0.501936	0.266409	0.193067	1	0.0232378	0.503376	0.0351705
1103	SSTR2	6752	0.442155	0.107668	1	0.0708753	0	0.554802	-1	0	0	0.505616	0.107302	0.0801704	1	0.0451201	0.347053	0.193455	0	0.5	0	0.501936	0.84053	0.101084	1	0.0238187	0.503618	0.0352529
1104	NPRL2	10641	0.904751	0.045701	1	0.0706816	0	0.554802	-1	0	0	0.505616	0.131064	0.0768784	0.999658	0.0679706	0.873096	0.134586	0	0.5	-1	0	0.830054	0.102634	0.723011	0.11464	0.607442	0.0354463
1105	COL4A6	1288	0	0.577653	0.997497	0.121418	0	0.554802	0.999998	0.0296282	0	0.505616	0.962214	0.0185902	0.999999	0.0458947	0.326253	0.19481	0	0.5	0	0.501936	0.905078	0.0823005	0.710628	0.115414	0.532109	0.0354581
1106	CRB1	23418	0	0.577653	0.99896	0.111541	0.768873	0.0387297	1	0.028079	0	0.505616	0.129259	0.0768784	0.999995	0.0480248	0	0.608249	0	0.5	0	0.501936	0.29724	0.191325	0.983897	0.0613865	0.472083	0.0356205
1107	CNTFR	1271	0.176856	0.155306	0.999967	0.087529	0.631317	0.0513168	-1	0	0	0.505616	0.527602	0.0505422	0.995828	0.0883036	0.11322	0.209527	0	0.5	0	0.501936	0.859003	0.0972115	0.674795	0.118513	0.534956	0.0358259
1108	MAGEA3	4102	0.8793	0.0499613	1	0.070488	0	0.554802	-1	0	0	0.505616	-1	0	0.976389	0.109218	0.873099	0.134586	-1	0	0	0.501936	0.957851	0.0613865	0.999847	0.0360186	0.656051	0.035835
1109	IMMP2L	83943	0.0748022	0.155306	1	0.0702943	0.823304	0.0211077	0.115283	0.0604183	0	0.505616	0	0.547444	0.741776	0.17835	0.0850157	0.210689	0	0.5	-1	0	0.56344	0.15395	0.90073	0.0867545	0.482668	0.03598
1110	SST	6750	0.176625	0.155306	0.999997	0.077653	0.295285	0.0815259	-1	0	0	0.505616	0	0.547444	1	0.0445391	0.457758	0.182417	0	0.5	0	0.501936	0.92411	0.0751356	1	0.0232378	0.490995	0.0360013
1111	RAB18	22931	0	0.577653	0.999562	0.103989	0.264906	0.0826878	1	0.028079	0	0.505616	0.00758907	0.0950813	0.999704	0.0670023	0.87252	0.134586	0	0.5	0	0.501936	0.865057	0.0960496	0.0630409	0.17196	0.461041	0.0363372
1112	PELP1	27043	0.345322	0.115608	0.803919	0.187839	0	0.554802	-1	0	0	0.505616	0.989065	0.0135554	1	0.0445391	0.873098	0.134586	0	0.5	0	0.501936	0.460524	0.168474	0.997242	0.0480248	0.559638	0.036411
1113	EFNA4	1945	0.956511	0.0325329	0.999999	0.0753292	0	0.554802	-1	0	0	0.505616	0.679166	0.038536	0.999642	0.0679706	0.834916	0.140976	0	0.5	0	0.501936	0.749223	0.120256	0.522827	0.136328	0.578954	0.0368446
1114	HEXA	3073	0.262483	0.128582	0.999999	0.0735864	0	0.554802	1	0.028079	0	0.505616	0	0.547444	0.992621	0.0929512	0.872468	0.134586	0	0.5	-1	0	0.98417	0.045701	0.872697	0.0921766	0.584956	0.0371736
1115	S100A13	6284	0.62748	0.0815259	0.999768	0.0991479	0.324004	0.0784276	-1	0	0	0.505616	0	0.547444	0.94331	0.12529	0.797947	0.146204	-1	0	0	0.501936	0.997161	0.0265298	0.804851	0.101859	0.593898	0.03719
1116	TNFSF13	8741	0.174622	0.155306	1	0.0702943	0	0.554802	-1	0	0	0.505616	0.0372619	0.0950813	0.991654	0.0950813	0.431156	0.185709	0	0.5	0	0.501936	0.991565	0.0356313	1	0.0234314	0.482294	0.0371976
1117	EHD3	30845	0.520034	0.095275	0.999995	0.0801704	0.82374	0.0211077	-1	0	0	0.505616	0	0.547444	0.986171	0.0999225	0.24134	0.201975	0	0.5	0	0.501936	0.964389	0.0579009	0.916679	0.0836561	0.545742	0.0373829
1118	RCOR1	23186	0.417763	0.11096	1	0.070488	0.531008	0.0546088	-1	0	0	0.505616	0	0.547444	0.999792	0.0646785	0.873098	0.134586	0	0.5	0	0.501936	0.955884	0.0619675	0.96439	0.0689388	0.557907	0.0374719
1119	CUL4A	8451	0.523734	0.0948877	1	0.0702943	0	0.554802	-1	0	0	0.505616	0	0.547444	1	0.0445391	0.873099	0.134586	-1	0	0	0.501936	0.987549	0.0410534	0.999809	0.0365995	0.571736	0.0379079
1120	SNRPN	6638	0	0.577653	0.402056	0.207785	0	0.554802	1	0.028079	0	0.505616	0.0019214	0.0950813	0.893132	0.145043	0.873098	0.134586	0	0.5	-1	0	0.986885	0.0420217	0.999962	0.031371	0.51058	0.0380187
1121	CD1D	912	0.57849	0.0902401	1	0.0702943	0	0.554802	-1	0	0	0.505616	0	0.547444	0.999998	0.0472502	0.333913	0.194423	-1	0	0	0.501936	0.992738	0.0335012	0.999967	0.031371	0.537536	0.03814
1122	ARID4B	51742	0.234391	0.150465	1	0.0708753	0.238627	0.0939194	-1	0	0	0.505616	0.0019214	0.0950813	0.999833	0.0627421	0.872798	0.134586	0	0.5	0	0.501936	0.75454	0.1189	0.843243	0.0964369	0.504843	0.0381539
1123	INPP5E	56623	0.941636	0.0356313	1	0.0702943	0	0.554802	1	0.028079	0	0.505616	0	0.547444	0.999934	0.0586754	0.872552	0.134586	0	0.5	0	0.501936	0.72398	0.124516	0.710896	0.115414	0.555338	0.0386305
1124	RASSF5	83593	0.0527496	0.155306	0.998687	0.114446	0	0.554802	-1	0	0	0.505616	0.978861	0.0168474	0.999993	0.049574	0.87115	0.134973	0	0.5	0	0.501936	0.683242	0.132649	0.974375	0.0662277	0.54827	0.0388322
1125	CIP2A	57650	0.837908	0.0553834	0.989836	0.13904	0	0.554802	-1	0	0	0.505616	-1	0	1	0.0445391	0.862398	0.137103	0	0.5	-1	0	0.746395	0.12103	0.999997	0.0259489	0.640897	0.0389135
1126	PIWIL1	9271	0.67806	0.0774593	0.999993	0.0805577	0	0.554802	-1	0	0	0.505616	0.354727	0.0609992	0.9983	0.0790085	0.842274	0.140008	-1	0	0	0.501936	0.452096	0.169249	0.996189	0.0503486	0.607085	0.0389675
1127	MSR1	4481	0.0723139	0.155306	0.990807	0.138071	0	0.554802	1	0.028079	0	0.505616	0	0.547444	1	0.0449264	0.205748	0.204105	0	0.5	0	0.501936	0.967033	0.0559644	0.999992	0.0269171	0.47776	0.0391075
1128	AQP8	343	0	0.577653	0.999165	0.109992	0.934856	0.00755229	-1	0	0	0.505616	0.0493077	0.0853989	0.998292	0.0792022	0	0.608249	0	0.5	0	0.501936	0.896357	0.0850116	0.9837	0.0613865	0.463111	0.0394737
1129	MCUB	55013	0.0549685	0.155306	0.977562	0.147947	0.823304	0.0211077	-1	0	0	0.505616	-1	0	0.894742	0.144655	0.477268	0.181255	-1	0	-1	0	0.900749	0.0836561	0.0884645	0.17196	0.62228	0.0396572
1130	STX11	8676	0	0.577653	0.999958	0.0894655	0.515256	0.0571263	1	0.028079	0	0.505616	0	0.547444	0.828047	0.163826	0.873096	0.134586	0	0.5	0	0.501936	0.996636	0.0276917	0.839597	0.0970178	0.528319	0.0398377
1131	WNT6	7475	0.0572929	0.155306	1	0.0702943	0	0.554802	-1	0	0	0.505616	0.999508	0.00832688	1	0.0445391	0	0.608249	0	0.5	0	0.501936	0.930172	0.0726181	0.753427	0.109218	0.461052	0.0400892
1132	BATF2	116071	0.928278	0.0389233	0.937657	0.161309	0.238627	0.0939194	-1	0	0	0.505616	-1	0	0.918996	0.137297	0.778396	0.149497	-1	0	0	0.501936	0.420291	0.175639	0.999057	0.0426026	0.635679	0.0402601
1133	CYB5B	80777	0.210122	0.155306	0.216269	0.223664	0.823304	0.0211077	-1	0	0	0.505616	0	0.547444	0.986373	0.0997289	0.873095	0.134586	-1	0	-1	0	0.979615	0.0491867	0.112645	0.17196	0.56281	0.0402915
1134	IFITM3	10410	0	0.577653	0.989439	0.13904	0	0.554802	-1	0	0	0.505616	0.0243483	0.0950813	0.997492	0.0836561	0.873099	0.134586	-1	0	-1	0	0.999535	0.0180093	0.992582	0.0542215	0.571727	0.0405816
1135	ESM1	11082	0.673107	0.0780403	0.988862	0.139814	0	0.554802	-1	0	0	0.505616	0	0.547444	1	0.0447328	0.562506	0.173315	0	0.5	-1	0	0.998443	0.0232378	0.999472	0.0395043	0.561647	0.0410605
1136	HNRNPH1	3187	0	0.577653	0.91654	0.166925	0	0.554802	1	0.028079	0	0.505616	0.0019214	0.0950813	1	0.0449264	0.873099	0.134586	0	0.5	0	0.501936	0.988412	0.0402789	0.904534	0.0863672	0.495538	0.0411732
1137	AQP4	361	0.0527496	0.155306	0.999963	0.08811	0.626245	0.0522851	-1	0	0	0.505616	0	0.547444	1	0.0445391	0.655023	0.164601	0	0.5	0	0.501936	0.352078	0.187258	1	0.0232378	0.48322	0.0418701
1138	ADAM22	53616	0.841659	0.0538342	0.999789	0.0975988	0.750249	0.0433772	-1	0	0	0.505616	0.012486	0.0950813	0.754125	0.17622	0.728468	0.156662	0	0.5	0	0.501936	0.556931	0.154725	0.406567	0.150465	0.540459	0.0432754
1139	FASTK	10922	0.833181	0.056158	0.11804	0.223664	0.489751	0.0609992	-1	0	0	0.505616	-1	0	0.908615	0.14117	0.021604	0.216499	0	0.5	-1	0	0.958717	0.0606119	0.930275	0.0803641	0.533364	0.043345
1140	NOP53	29997	0.93659	0.0367932	1	0.0702943	0	0.554802	-1	0	0	0.505616	0	0.547444	1	0.0445391	0.873099	0.134586	0	0.5	-1	0	0.852926	0.098567	0.982929	0.0613865	0.588275	0.0435718
1141	SPON1	10418	0.101318	0.155306	0.998757	0.113672	0	0.554802	1	0.028079	0	0.505616	0.0195417	0.0950813	0.999527	0.0695198	0	0.608249	0	0.5	-1	0	0.968733	0.0553834	0.66017	0.120837	0.477636	0.0440289
1142	EBAG9	9166	0.589323	0.0852053	0.991356	0.137684	0	0.554802	-1	0	0	0.505616	0.222008	0.0724245	0.927789	0.133424	0.799433	0.146011	0	0.5	-1	0	0.953838	0.063323	0.995877	0.0507359	0.612921	0.0440508
1143	ENC1	8507	0	0.577653	1	0.0706816	0.463449	0.063904	-1	0	0	0.505616	-1	0	0.967708	0.114446	0.819731	0.143493	0	0.5	0	0.501936	0.999939	0.0106507	0.564301	0.133036	0.51673	0.0444994
1144	IL22RA1	58985	0.056736	0.155306	0.540387	0.204493	0	0.554802	-1	0	0	0.505616	0.532585	0.0505422	1	0.0449264	1	0.0356313	0	0.5	0	0.501936	0.587221	0.151239	0.949994	0.0739737	0.501298	0.0450907
1145	PDCD2	5134	0.791035	0.063323	1	0.0718435	0	0.554802	-1	0	0	0.505616	-1	0	0.999993	0.0491867	0.858265	0.13749	0	0.5	0	0.501936	0.997144	0.0265298	0.485931	0.14117	0.557653	0.0452228
1146	BRINP1	1620	0	0.577653	1	0.0702943	0.764302	0.0395043	-1	0	0	0.505616	-1	0	0.999981	0.0522851	0.872695	0.134586	0	0.5	-1	0	0.3672	0.186483	0.981599	0.0619675	0.595644	0.0452706
1147	ZBTB18	10472	0.213349	0.155306	1	0.0702943	0.238627	0.0939194	0.988718	0.0439582	0	0.505616	-1	0	0.989603	0.0968242	0.82559	0.142525	0	0.5	0	0.501936	0.983883	0.045701	0	0.58598	0.513998	0.0456866
1148	LGI1	9211	0.0572929	0.155306	0.999999	0.0739737	0.264906	0.0826878	0.0181165	0.0606119	0	0.505616	0.012486	0.0950813	0.154236	0.240899	0.0995821	0.209527	0	0.5	-1	0	0	0.607475	0.995798	0.0509295	0.316269	0.0459959
1149	JPT1	51155	0	0.577653	0	0.611735	0.812111	0.0315647	-1	0	0	0.505616	-1	0	0.995802	0.0883036	0.803399	0.145624	0	0.5	-1	0	0.99998	0.00871418	0.744786	0.110767	0.514697	0.0461504
1150	NTN1	9423	0	0.577653	1	0.0702943	0	0.554802	0.0511978	0.0606119	0	0.505616	0.012486	0.0950813	1	0.0445391	0.0939622	0.209527	0	0.5	0	0.501936	0.501105	0.163246	1	0.0232378	0.364496	0.0466669
1151	ZNF521	25925	0.952803	0.0336948	0.564865	0.203718	0.238627	0.0939194	-1	0	0	0.505616	-1	0	0.997926	0.0815259	0.862345	0.137103	0	0.5	0	0.501936	0.664194	0.136135	0.949636	0.0741673	0.574858	0.0470846
1152	SETD2	29072	0	0.577653	1	0.0702943	0	0.554802	1	0.028079	0	0.505616	0	0.547444	1	0.0447328	0.872733	0.134586	-1	0	0	0.501936	0.317155	0.19055	1	0.0232378	0.505724	0.0471288
1153	CXCL3	2921	0.174574	0.155306	0.975242	0.149109	0	0.554802	-1	0	0	0.505616	0.543791	0.0497676	0.997748	0.0823005	0	0.608249	0	0.5	0	0.501936	0.999994	0.00697134	0.917683	0.0836561	0.463602	0.047285
1154	COMMD3-BMI1	100532731	-1	0	-1	0	-1	0	-1	0	0	0.505616	0.722369	0.0362122	0.140791	0.240899	0.556469	0.173896	-1	0	-1	0	0.459343	0.168668	1	0.0232378	0.616873	0.047795
1155	PNOC	5368	0.174481	0.155306	0.969566	0.152401	0.922864	0.00890782	-1	0	0	0.505616	0	0.547444	0.058789	0.240899	0.599228	0.170411	0	0.5	0	0.501936	0.444797	0.172734	1	0.0238187	0.46028	0.0479068
1156	ADAM23	8745	0.841659	0.0538342	0.718558	0.193261	0.515256	0.0571263	-1	0	0	0.505616	0.012486	0.0950813	0.58188	0.201782	0.480965	0.180868	0	0.5	0	0.501936	0.917868	0.0782339	0.616806	0.125484	0.512777	0.0484555
1157	PTTG1IP	754	0.320908	0.118706	1	0.0702943	0	0.554802	-1	0	0	0.505616	-1	0	1	0.0445391	0.705272	0.160147	-1	0	-1	0	0.742346	0.121998	0.907689	0.0857862	0.659948	0.049129
1158	LHX9	56956	0.832702	0.056158	1	0.0702943	0.238627	0.0939194	-1	0	0	0.505616	-1	0	1	0.0445391	0.786027	0.148141	0	0.5	0	0.501936	0.195446	0.201394	0.190361	0.170411	0.497838	0.049226
1159	ING5	84289	0.120255	0.155306	0.999979	0.0850116	0	0.554802	-1	0	0	0.505616	0.70583	0.0369868	1	0.0453137	0.873074	0.134586	0	0.5	0	0.501936	0.370517	0.186483	0.957179	0.0712626	0.524905	0.04965
1160	TKTL1	8277	0	0.577653	0.947798	0.15976	0	0.554802	-1	0	0	0.505616	0.448604	0.0559644	0.999995	0.0484121	0.283353	0.198683	-1	0	-1	0	0.972667	0.052866	0.987983	0.0596437	0.577025	0.0496569
1161	EVI5	7813	0.208701	0.155306	0.98253	0.14543	0.407656	0.0673896	-1	0	0	0.505616	0	0.547444	0.999991	0.0497676	0.725147	0.156662	-1	0	-1	0	0.757792	0.117932	0.693667	0.116576	0.607827	0.0500948
1162	ATMIN	23300	0.238493	0.138652	0.99385	0.133424	0.327106	0.0731991	-1	0	0	0.505616	-1	0	1	0.0455074	0.631585	0.167312	-1	0	0	0.501936	0.704095	0.127808	0.533614	0.13536	0.581389	0.0501335
1163	CCM2	83605	0	0.577653	1	0.0702943	0.241709	0.0853989	1	0.028079	0	0.505616	0	0.547444	0.975088	0.109799	0.758556	0.153176	0	0.5	-1	0	0.0539448	0.21495	0.986572	0.0606119	0.489709	0.0505214
1164	ST6GAL1	6480	0.356783	0.113284	1	0.0702943	0	0.554802	0	0.530209	0	0.505616	0	0.547444	0.998978	0.0739737	0.645792	0.165957	-1	0	0	0.501936	0.999894	0.0121998	0.984398	0.0613865	0.49536	0.050722
1165	SLC7A11	23657	0	0.577653	1	0.0702943	0.403804	0.0693261	-1	0	0	0.505616	0	0.547444	1	0.0445391	0.856619	0.137684	0	0.5	0	0.501936	0.985518	0.0435709	0.988964	0.0584818	0.48923	0.0510418
1166	NDRG4	65009	0	0.577653	1	0.0702943	0.54791	0.0542215	-1	0	0	0.505616	-1	0	0.999862	0.0619675	0.842739	0.140008	0	0.5	-1	0	0.776207	0.115414	0.897769	0.0873354	0.595427	0.0513129
1167	NCAPG	64151	0	0.577653	0.971071	0.151433	0	0.554802	-1	0	0	0.505616	0.12265	0.0768784	0.999974	0.0536406	0.873052	0.134586	-1	0	-1	0	0.997194	0.0263362	0.493338	0.140589	0.559621	0.0518955
1168	NKX2-3	159296	0.928278	0.0389233	1	0.0702943	0.238627	0.0939194	-1	0	0	0.505616	-1	0	1	0.0445391	0	0.608249	0	0.5	0	0.501936	0.0128976	0.21495	0.971456	0.0668087	0.430129	0.0519575
1169	CRABP2	1382	0.462535	0.103021	1	0.0702943	0	0.554802	-1	0	0	0.505616	0	0.547444	0.999583	0.0693261	0.736988	0.155887	0	0.5	0	0.501936	0.999618	0.0168474	0.977553	0.0648722	0.507925	0.0522124
1170	PPP2R2C	5522	0.683577	0.0768784	0.967015	0.153369	0	0.554802	-1	0	0	0.505616	0.871571	0.0265298	0.99661	0.0861735	0.873093	0.134586	0	0.5	0	0.501936	0.545609	0.156468	0.922775	0.0826878	0.585573	0.0522495
1171	CREBZF	58487	0.18751	0.155306	0.939096	0.160922	0.422658	0.0652595	-1	0	0	0.505616	-1	0	0.995739	0.0883036	0.722411	0.156855	-1	0	0	0.501936	0.693354	0.130325	0.951444	0.07378	0.615594	0.0533939
1172	ROMO1	140823	0	0.577653	1	0.0731991	0.823304	0.0211077	-1	0	0	0.505616	-1	0	0.753083	0.176607	0.700873	0.160147	-1	0	-1	0	0.143011	0.206042	0.909766	0.0853989	0.614882	0.0534077
1173	SLC12A1	6557	0	0.577653	0.999987	0.0828815	0.631317	0.0513168	1	0.028079	0	0.505616	0	0.547444	0.999995	0.0484121	0.1097	0.209527	0	0.5	0	0.501936	0.561442	0.154144	0.630611	0.123935	0.460765	0.0534291
1174	LMX1A	4009	0.932499	0.0377614	1	0.0702943	0.238627	0.0939194	-1	0	0	0.505616	-1	0	1	0.0445391	0	0.608249	0	0.5	0	0.501936	0.0128976	0.21495	0.941127	0.0759101	0.428798	0.0535405
1175	TRIM59	286827	0	0.577653	0.997493	0.121611	0	0.554802	-1	0	0	0.505616	0.222008	0.0724245	0.999999	0.0458947	0.870323	0.134973	-1	0	0	0.501936	0.996731	0.0274981	0.69137	0.117157	0.529819	0.0539054
1176	STIP1	10963	0.754744	0.067196	0.235519	0.22347	0	0.554802	-1	0	0	0.505616	0	0.547444	1	0.0445391	0.873099	0.134586	0	0.5	0	0.501936	0.998494	0.0228505	0.997477	0.0478311	0.48655	0.0544346
1177	TNFRSF17	608	0.056736	0.155306	0.944878	0.160147	0	0.554802	-1	0	0	0.505616	0.0243483	0.0950813	0.879707	0.149109	0.291838	0.198102	0	0.5	0	0.501936	0.99896	0.0213013	0.999818	0.0365995	0.443795	0.0546148
1178	IFI30	10437	0.0909147	0.155306	0.994994	0.1311	0	0.554802	-1	0	0	0.505616	0.0243483	0.0950813	0.195027	0.240899	0.870226	0.134973	0	0.5	-1	0	0.999441	0.0187839	0.862264	0.0937258	0.482333	0.055308
1179	LEO1	123169	0	0.577653	1	0.0702943	0.729302	0.0447328	-1	0	0	0.505616	0.513338	0.0509295	0.999999	0.0458947	0.873099	0.134586	-1	0	0	0.501936	0.27984	0.192293	0	0.58598	0.497478	0.0561623
1180	FRAT1	10023	0	0.577653	0.999919	0.0923703	0	0.554802	-1	0	0	0.505616	0.990019	0.0135554	0.99998	0.0524787	0.847947	0.13904	0	0.5	-1	0	0.989722	0.0381487	0	0.58598	0.497529	0.0563791
1181	BCAS3	54828	0.98713	0.0195585	1	0.0702943	0	0.554802	-1	0	0	0.505616	-1	0	0.995875	0.08811	0.870741	0.134973	0	0.5	0	0.501936	0.747784	0.120837	0.658294	0.120837	0.566623	0.0566491
1182	SPDYA	245711	0.979883	0.0234314	1	0.0702943	0	0.554802	-1	0	0	0.505616	0.477481	0.0538342	0.99028	0.0960496	0.799677	0.146011	-1	0	0	0.501936	0	0.607475	0.288512	0.158792	0.517019	0.0567338
1183	CD276	80381	0.194962	0.155306	1	0.0702943	0	0.554802	-1	0	0	0.505616	0	0.547444	1	0.0445391	0.608335	0.16983	-1	0	0	0.501936	0.780463	0.114446	1	0.0232378	0.515971	0.0567732
1184	BCAN	63827	0.195312	0.155306	1	0.070488	0.883026	0.013749	-1	0	0	0.505616	0.0195417	0.0950813	0.852291	0.159179	0.243	0.201975	0	0.5	0	0.501936	0.682966	0.132843	0	0.58598	0.431085	0.0574387
1185	NAPRT	93100	0	0.577653	0.997488	0.121611	0.416748	0.0654531	-1	0	0	0.505616	0.00758907	0.0950813	0.995904	0.08811	0.868896	0.135554	-1	0	-1	0	0.494958	0.163826	0.267583	0.16189	0.52433	0.0576106
1186	TRAF7	84231	0.979645	0.0236251	1	0.0702943	0.324004	0.0784276	-1	0	0	0.505616	0	0.547444	0.906665	0.141751	0.86968	0.134973	0	0.5	0	0.501936	0	0.607475	0.998696	0.0441518	0.478487	0.0578025
1187	ARHGAP24	83478	0.208701	0.155306	1	0.0712626	0	0.554802	0.999889	0.0346631	0	0.505616	0	0.547444	0.994092	0.0908211	0	0.608249	0	0.5	0	0.501936	0.948545	0.0656468	1	0.0232378	0.452313	0.0581436
1188	SSTR3	6753	0.176853	0.155306	0.999999	0.0739737	0.739258	0.0439582	-1	0	0	0.505616	0	0.547444	0.99991	0.0615802	0.769087	0.150852	0	0.5	0	0.501936	0.217142	0.198683	0.949556	0.0741673	0.503522	0.0583816
1189	APLNR	187	0.056736	0.155306	1	0.0702943	0	0.554802	-1	0	0	0.505616	0.139483	0.0768784	0.999998	0.0472502	0.873022	0.134586	0	0.5	0	0.501936	0.170838	0.202943	0.979005	0.0642912	0.455855	0.0587386
1190	ATP6V0A4	50617	0	0.577653	0.999999	0.0739737	0.780193	0.0367932	1	0.028079	0	0.505616	0.107761	0.0801704	0.904148	0.142525	0.440668	0.184547	0	0.5	0	0.501936	0.326604	0.189582	0	0.58598	0.445105	0.0590127
1191	ADAMTS13	11093	0.832468	0.056158	0.999963	0.08811	0	0.554802	1	0.0284663	0	0.505616	0.0195417	0.0950813	0.841816	0.160341	0	0.608249	0	0.5	0	0.501936	0	0.607475	1	0.0236251	0.41414	0.0591078
1192	ITGB8	3696	0.538938	0.0935321	0.999998	0.0757165	0	0.554802	-1	0	0	0.505616	0.44075	0.056158	0.999837	0.0627421	0.50227	0.177963	0	0.5	0	0.501936	0.996468	0.0282727	0	0.58598	0.468603	0.0596975
1193	LASP1	3927	0.527102	0.0948877	0.314617	0.211464	0	0.554802	0	0.530209	0	0.505616	-1	0	1	0.0447328	0.873099	0.134586	0	0.5	0	0.501936	0.995059	0.0309837	0.999708	0.0371805	0.480392	0.0597488
1194	GEMIN2	8487	0	0.577653	0.756753	0.191325	0.327106	0.0731991	-1	0	0	0.505616	0.0019214	0.0950813	0.982575	0.103796	0.873097	0.134586	0	0.5	0	0.501936	0.97204	0.0532533	0.950739	0.07378	0.472099	0.0602937
1195	SAPCD2	89958	0	0.577653	0.999722	0.100891	0.944589	0.00619675	-1	0	0	0.505616	-1	0	0.947044	0.12471	0.653331	0.164795	-1	0	-1	0	0.552323	0.155306	0	0.58598	0.56573	0.0613228
1196	TRIM14	9830	0	0.577653	0.87088	0.180093	0.823304	0.0211077	-1	0	0	0.505616	0.0243483	0.0950813	0.690434	0.186677	0.873099	0.134586	0	0.5	0	0.501936	0.975113	0.0515105	0.0884645	0.17196	0.457126	0.062015
1197	RPS20	6224	0	0.577653	0.998373	0.116964	0.264906	0.0826878	-1	0	0	0.505616	0.0315055	0.0950813	0.999999	0.0458947	0.873099	0.134586	0	0.5	0	0.501936	0.558349	0.154531	0.86297	0.0937258	0.465253	0.0624259
1198	NPR3	4883	0.984675	0.0213013	1	0.070488	0	0.554802	-1	0	0	0.505616	0	0.547444	0.999943	0.0577072	0	0.608249	0	0.5	0	0.501936	0.987824	0.0408598	0.952927	0.0730054	0.451123	0.0625132
1199	CDCA7L	55536	0	0.577653	0.212741	0.223664	0	0.554802	0.77399	0.0518978	0	0.505616	-1	0	1	0.0451201	0.872273	0.134586	-1	0	-1	0	0.90401	0.0826878	0.836602	0.0974051	0.578444	0.0627904
1200	HACE1	57531	0	0.577653	0.999102	0.11038	0.327106	0.0731991	1	0.028079	0	0.505616	0	0.547444	0.914985	0.138459	0.798575	0.146204	0	0.5	0	0.501936	0.332351	0.188613	0.997607	0.0476375	0.484574	0.063056
1201	LNX1	84708	0.101318	0.155306	0.988993	0.13962	0	0.554802	-1	0	0	0.505616	0.549158	0.0497676	0.993636	0.091402	0.873099	0.134586	-1	0	0	0.501936	0.905805	0.0821069	0.31548	0.157823	0.556407	0.0633129
1202	NPTX2	4885	0.056736	0.155306	0.999975	0.0861735	0.920912	0.0100697	-1	0	0	0.505616	-1	0	0.599788	0.198683	0	0.608249	0	0.5	0	0.501936	0.812817	0.107668	0.726893	0.113865	0.46877	0.0641806
1203	DMBT1	1755	0.056736	0.155306	0.99978	0.0977924	0	0.554802	-1	0	0	0.505616	0	0.547444	0.999984	0.0522851	0.571815	0.172734	0	0.5	-1	0	0.839697	0.101278	1	0.0238187	0.496371	0.0642347
1204	GUCY1B1	2983	0.773082	0.0648722	1	0.0718435	0.515256	0.0571263	-1	0	0	0.505616	0	0.547444	0.0977119	0.240899	0.852429	0.138071	0	0.5	0	0.501936	0.937558	0.069907	0.330943	0.156081	0.47625	0.0644147
1205	HOXC9	3225	0.223547	0.155306	0.995692	0.127808	0.238627	0.0939194	-1	0	0	0.505616	-1	0	0.999999	0.0458947	0.767493	0.151046	-1	0	0	0.501936	0.0474936	0.21495	0.48077	0.141944	0.506462	0.0644698
1206	RASSF2	9770	0.513757	0.095275	1	0.0702943	0	0.554802	-1	0	0	0.505616	0	0.547444	0.985042	0.100891	0.870162	0.134973	0	0.5	0	0.501936	0.937169	0.0701007	0.999985	0.028079	0.515968	0.0649868
1207	RPRM	56475	0	0.577653	0.963861	0.15395	0	0.554802	-1	0	0	0.505616	0.845947	0.0278854	0.999995	0.0482184	0.801658	0.146011	-1	0	-1	0	0.506224	0.162084	0.587396	0.129744	0.593072	0.0650543
1208	SSTR1	6751	0.056736	0.155306	0.999996	0.0786212	0	0.554802	-1	0	0	0.505616	0.107302	0.0801704	0.999679	0.0673896	0.0865023	0.209527	0	0.5	0	0.501936	0.753349	0.119094	0.987217	0.060031	0.431083	0.0650917
1209	GNRHR	2798	0.056736	0.155306	0.99517	0.130713	0	0.554802	1	0.028079	0	0.505616	0	0.547444	0.999037	0.0735864	0.667737	0.163439	0	0.5	0	0.501936	0.610308	0.145624	0.997165	0.0482184	0.490802	0.0651211
1210	CCL13	6357	0.174469	0.155306	1	0.0706816	0	0.554802	-1	0	0	0.505616	0.497657	0.0518978	0.952893	0.122579	0	0.608249	-1	0	0	0.501936	0.989416	0.0383424	0.688687	0.117157	0.492388	0.0653268
1211	RECQL	5965	0.56877	0.0917893	0.967195	0.153369	0	0.554802	-1	0	0	0.505616	-1	0	0.999053	0.0733927	0.872988	0.134586	0	0.5	0	0.501936	0.967622	0.0559644	0.995917	0.0507359	0.571873	0.066001
1212	INPP5F	22876	0.796007	0.0629357	1	0.0702943	0.840872	0.0187839	-1	0	0	0.505616	0	0.547444	0.999258	0.0720372	0.0566477	0.216305	0	0.5	0	0.501936	0.537919	0.15763	0	0.58598	0.429168	0.0685435
1213	LRRC4	64101	0	0.577653	0.966634	0.153369	0.94414	0.00677769	-1	0	0	0.505616	0	0.547444	0.870644	0.151046	0.824752	0.142719	0	0.5	0	0.501936	0.202555	0.201007	0.998326	0.0460883	0.48014	0.0685954
1214	TNFRSF19	55504	0.056736	0.155306	1	0.0706816	0	0.554802	-1	0	0	0.505616	0	0.547444	1	0.0449264	0.872303	0.134586	0	0.5	0	0.501936	0.977981	0.0499613	0.974646	0.0658404	0.473992	0.0687964
1215	ABCC5	10057	0.346634	0.115608	0.877285	0.179318	0.324004	0.0784276	-1	0	0	0.505616	0	0.547444	0.514423	0.206816	0.508672	0.177576	0	0.5	0	0.501936	0.995982	0.0298218	0.967322	0.0685515	0.482858	0.0689501
1216	PTP4A3	11156	0	0.577653	0.999999	0.0733927	0	0.554802	-1	0	0	0.505616	0	0.547444	1	0.0445391	0.873099	0.134586	0	0.5	0	0.501936	0.992725	0.0335012	0.999996	0.0259489	0.454214	0.0690319
1217	RAB38	23682	0.0723139	0.155306	1	0.0706816	0.241709	0.0853989	0.993702	0.0426026	0	0.505616	0	0.547444	0.067611	0.240899	0.404956	0.189001	0	0.5	0	0.501936	0.541217	0.157049	0.702031	0.115802	0.418507	0.0691655
1218	CST6	1474	0.799408	0.0627421	0.994317	0.132455	0	0.554802	-1	0	0	0.505616	0	0.547444	0.999039	0.0735864	0.869972	0.134973	0	0.5	0	0.501936	0.880744	0.0910147	0.999951	0.0321456	0.529767	0.0708348
1219	IL9R	3581	0.056736	0.155306	0.99963	0.102827	0	0.554802	-1	0	0	0.505616	0.534271	0.0505422	0.838253	0.161115	0.643774	0.16615	-1	0	0	0.501936	0.408307	0.176607	0.974645	0.0658404	0.536943	0.0709559
1220	TBXAS1	6916	0.782371	0.063904	0.999997	0.0772657	0	0.554802	1	0.028079	0	0.505616	0	0.547444	0.965644	0.115608	0	0.608249	0	0.5	0	0.501936	0.931855	0.0722308	0.815625	0.100697	0.47797	0.072614
1221	FABP3	2170	0.103617	0.155306	1	0.0702943	0	0.554802	-1	0	0	0.505616	0	0.547444	0.999994	0.0487994	0.813735	0.144268	0	0.5	0	0.501936	0.957889	0.0613865	0.990807	0.056739	0.47831	0.072973
1222	SOX30	11063	0.223547	0.155306	0.985188	0.143106	0.238627	0.0939194	-1	0	0	0.505616	-1	0	0.999981	0.0522851	0.712328	0.158985	0	0.5	0	0.501936	0.195446	0.201394	0.88778	0.0898528	0.499156	0.0735205
1223	CNTN4	152330	0	0.577653	1	0.0710689	0.501989	0.0598373	1	0.028079	0	0.505616	0	0.547444	0.282341	0.231603	0.070798	0.2134	0	0.5	0	0.501936	0.016243	0.21495	0.990868	0.056739	0.370082	0.0737436
1224	SPARCL1	8404	0.488008	0.101472	0.390329	0.207978	0.264906	0.0826878	-1	0	0	0.505616	0	0.547444	0.995289	0.0890782	0.691722	0.161115	0	0.5	0	0.501936	0.918613	0.0782339	0.934222	0.0790085	0.490998	0.073849
1225	CENPU	79682	0	0.577653	0.998966	0.111348	0	0.554802	-1	0	0	0.505616	0.12237	0.0768784	0.667776	0.18842	0.873037	0.134586	-1	0	-1	0	0.996321	0.0288536	0.367479	0.15395	0.530089	0.0740594
1226	CD109	135228	0.707113	0.0731991	1	0.0702943	0	0.554802	-1	0	0	0.505616	0	0.547444	0.997816	0.0823005	0.756337	0.153369	0	0.5	0	0.501936	0.606445	0.146592	0.999967	0.0311774	0.50448	0.0751744
1227	KHDRBS3	10656	0.228278	0.155306	0.638293	0.200426	0	0.554802	-1	0	0	0.505616	0.214803	0.0724245	0.977906	0.108056	0.872067	0.134586	-1	0	0	0.501936	0.969922	0.0546088	0.151888	0.17196	0.510306	0.0753881
1228	CMTM3	123920	0.17694	0.155306	0.836076	0.184353	0.812111	0.0315647	-1	0	0	0.505616	-1	0	0.812284	0.166344	0.811343	0.144462	-1	0	0	0.501936	0.398697	0.176801	0.0687072	0.17196	0.545103	0.0756749
1229	STS	412	0	0.577653	0.966169	0.153369	0	0.554802	1	0.028079	0	0.505616	0	0.547444	0.772338	0.173315	0.13905	0.208172	-1	0	0	0.501936	0.927587	0.07378	1	0.0232378	0.474905	0.0759582
1230	CCR9	10803	0.056736	0.155306	0.999804	0.0974051	0	0.554802	-1	0	0	0.505616	0.497657	0.0518978	0.966034	0.115221	0	0.608249	0	0.5	0	0.501936	0.943042	0.067196	0.99659	0.0493803	0.445074	0.0777259
1231	HMGN5	79366	0.590625	0.0852053	0.999924	0.0923703	0	0.554802	-1	0	0	0.505616	-1	0	0.986709	0.0993416	0.676856	0.162665	0	0.5	0	0.501936	0.773457	0.116576	0.997864	0.0468629	0.552069	0.0781376
1232	PLXDC1	57125	0	0.577653	0.963431	0.154144	0.964576	0.00406662	-1	0	0	0.505616	0	0.547444	0.452224	0.21282	0	0.608249	-1	0	-1	0	0.8185	0.105926	0.478926	0.142332	0.468373	0.079363
1233	ITGAE	3682	0	0.577653	0.206359	0.223664	0	0.554802	-1	0	0	0.505616	0.629809	0.0416344	0.998386	0.0782339	0	0.608249	0	0.5	0	0.501936	0.998146	0.0245933	0.999963	0.031371	0.386011	0.0794897
1234	TNFRSF6B	8771	0.056736	0.155306	0.895115	0.174864	0	0.554802	-1	0	0	0.505616	0.0243483	0.0950813	0.999939	0.0580945	0	0.608249	0	0.5	0	0.501936	0.886697	0.08811	0.999998	0.0249806	0.389269	0.0798713
1235	RFX1	5989	0.928278	0.0389233	0	0.611735	0.238627	0.0939194	-1	0	0	0.505616	-1	0	0.999837	0.0627421	0.845798	0.139427	0	0.5	0	0.501936	0.431334	0.174864	0.617852	0.12529	0.462906	0.0806238
1236	SLC5A5	6528	0	0.577653	0.999764	0.0993416	0	0.554802	0.999994	0.0305964	0	0.505616	0	0.547444	1	0.0445391	0.560025	0.173315	-1	0	0	0.501936	0	0.607475	1	0.0232378	0.436434	0.0808366
1237	NAPSA	9476	0.254797	0.128582	0.992524	0.136328	0	0.554802	-1	0	0	0.505616	0	0.547444	0.994612	0.0900465	0.303388	0.197715	0	0.5	-1	0	0.885306	0.0888846	0.999995	0.0263362	0.502872	0.0813619
1238	CADPS	8618	0.462515	0.103021	0.996063	0.127033	0.515256	0.0571263	0	0.530209	0	0.505616	-1	0	0.97983	0.106507	0.73766	0.155887	0	0.5	0	0.501936	0.818817	0.105732	0.0572525	0.17196	0.476961	0.0815104
1239	EIF2A	83939	0.884831	0.0491867	0.997729	0.12103	0	0.554802	-1	0	0	0.505616	0	0.547444	1	0.0445391	0.873096	0.134586	0	0.5	-1	0	0.277592	0.192293	0.772866	0.107281	0.534552	0.081545
1240	CA8	767	0.670031	0.0782339	0.54083	0.204493	0	0.554802	0.999937	0.0333075	0	0.505616	0	0.547444	0.997049	0.084818	0.872763	0.134586	0	0.5	0	0.501936	0.0138612	0.21495	0.920017	0.0832688	0.469098	0.0817857
1241	KMT2E	55904	0	0.577653	1	0.0702943	0.327106	0.0731991	-1	0	0	0.505616	0	0.547444	0.991528	0.0950813	0.873089	0.134586	0	0.5	0	0.501936	0.756272	0.118706	0.996238	0.0503486	0.471874	0.0824247
1242	KIAA1549	57670	0	0.577653	0	0.611735	0	0.554802	-1	0	0	0.505616	0.129319	0.0768784	1	0.0445391	0.829799	0.141944	-1	0	-1	0	0.220703	0.198683	1	0.0232378	0.422699	0.0825477
1243	HMG20B	10362	0.404543	0.112703	1	0.0710689	0.487677	0.0613865	-1	0	0	0.505616	0	0.547444	0.995984	0.08811	0.872312	0.134586	0	0.5	0	0.501936	0.943259	0.067196	0	0.58598	0.462952	0.0826564
1244	TM4SF1	4071	0	0.577653	0.727701	0.192874	0	0.554802	-1	0	0	0.505616	-1	0	0.960123	0.119287	0.358065	0.192486	0	0.5	-1	0	1	0.00522851	0.662387	0.120643	0.476354	0.0829861
1245	SEC31A	22872	0	0.577653	0.831812	0.185128	0.324004	0.0784276	-1	0	0	0.505616	0	0.547444	0.999973	0.0538342	0.873099	0.134586	-1	0	0	0.501936	0.772783	0.116576	0.985542	0.0609992	0.510786	0.0830034
1246	ING4	51147	0	0.577653	1	0.0718435	0	0.554802	-1	0	0	0.505616	0	0.547444	1	0.0445391	0.873091	0.134586	0	0.5	0	0.501936	0.983617	0.0458947	0.999562	0.038536	0.453778	0.0841063
1247	BARHL1	56751	0.932499	0.0377614	0.999961	0.0886909	0.238627	0.0939194	-1	0	0	0.505616	-1	0	0.999858	0.0621611	0.165927	0.206042	0	0.5	0	0.501936	0.0513211	0.21495	0	0.58598	0.386668	0.0847268
1248	GLG1	2734	0.0572929	0.155306	0.999757	0.0995352	0	0.554802	-1	0	0	0.505616	0	0.547444	0.995978	0.08811	0.817163	0.143687	0	0.5	-1	0	0.997886	0.0249806	0.0490501	0.17196	0.442508	0.0847892
1249	COL16A1	1307	0.421886	0.109218	1	0.0702943	0	0.554802	-1	0	0	0.505616	0.204952	0.07378	0.969735	0.113091	0.0383797	0.216499	0	0.5	0	0.501936	0.941178	0.0675833	-1	0	0.42668	0.085337
1250	SSTR5	6755	0.258574	0.128582	1	0.0714562	0	0.554802	-1	0	0	0.505616	0.107302	0.0801704	0.999936	0.0584818	0	0.608249	0	0.5	0	0.501936	0.230639	0.197328	0.996313	0.0501549	0.392222	0.0858828
1251	LACTB	114294	0.222562	0.155306	0.426837	0.207591	0.241709	0.0853989	-1	0	0	0.505616	-1	0	0.998423	0.0780403	0.873098	0.134586	-1	0	0	0.501936	0.198488	0.201007	0.167692	0.17196	0.469004	0.08592
1252	KCNK3	3777	0.195678	0.155306	1	0.0716499	0	0.554802	0.996182	0.0422153	0	0.505616	0	0.547444	0.99277	0.0923703	0.690721	0.161115	0	0.5	0	0.501936	0.103204	0.214175	0.896868	0.0877227	0.466213	0.0861092
1253	ABCC3	8714	0.346634	0.115608	0.987405	0.140976	0	0.554802	-1	0	0	0.505616	0	0.547444	0.948064	0.123741	0.473591	0.181448	0	0.5	0	0.501936	0.97196	0.0532533	0.999992	0.0269171	0.479864	0.0883889
1254	ZIC5	85416	0.832702	0.056158	0.999981	0.0846243	0.238627	0.0939194	-1	0	0	0.505616	-1	0	0.990531	0.0956623	0	0.608249	0	0.5	0	0.501936	0.0128976	0.21495	0.758552	0.108443	0.413092	0.0892114
1255	ATAD3B	83858	0.346634	0.115608	0.951741	0.158985	0.823304	0.0211077	-1	0	0	0.505616	0.00758907	0.0950813	0.988432	0.0981797	0.8729	0.134586	0	0.5	0	0.501936	0	0.607475	0	0.58598	0.406258	0.0905353
1256	CD248	57124	0.336427	0.115608	0.99865	0.114833	0	0.554802	-1	0	0	0.505616	-1	0	0.920398	0.136522	0.340694	0.193842	-1	0	0	0.501936	0.294915	0.191325	0.999947	0.0323393	0.522937	0.0909507
1257	SCG5	6447	0.208701	0.155306	0.972947	0.150271	0	0.554802	0	0.530209	0	0.505616	-1	0	0.947084	0.124516	0.107461	0.209527	-1	0	0	0.501936	0.988953	0.0389233	0.997602	0.0476375	0.476049	0.0916508
1258	RHBDD1	84236	0.254102	0.128582	1	0.0702943	0.241709	0.0853989	-1	0	0	0.505616	-1	0	0.991902	0.094694	0.873099	0.134586	-1	0	0	0.501936	0.0785701	0.21495	0	0.58598	0.446894	0.0916966
1259	BICRA	29998	0	0.577653	0.461204	0.206042	0.238627	0.0939194	0.635855	0.0536406	0	0.505616	-1	0	0.724982	0.181642	0.85082	0.138265	0	0.5	-1	0	0.137356	0.206235	0.766577	0.108056	0.479993	0.0918262
1260	RNF112	7732	0	0.577653	1	0.0702943	0.779464	0.038536	-1	0	0	0.505616	-1	0	0.841481	0.160341	0.127096	0.208559	0	0.5	0	0.501936	0.530898	0.157823	0.908351	0.0855926	0.476003	0.0933205
1261	RPL30	6156	0	0.577653	0.999354	0.107281	0.50299	0.0584818	-1	0	0	0.505616	0.0315055	0.0950813	0.999972	0.0538342	0.873099	0.134586	0	0.5	0	0.501936	0.676106	0.134392	0	0.58598	0.40931	0.0937629
1262	GFRA3	2676	0.177687	0.155306	0.999973	0.0863672	0	0.554802	-1	0	0	0.505616	0.997458	0.00987607	0.330233	0.223857	0	0.608249	0	0.5	-1	0	0.121771	0.210496	0.0612587	0.17196	0.359137	0.0938821
1263	HOXA6	3203	0.832702	0.056158	0.995692	0.127808	0.238627	0.0939194	-1	0	0	0.505616	-1	0	0.998893	0.074361	0	0.608249	0	0.5	0	0.501936	0.647617	0.140008	0.0296726	0.17196	0.412545	0.0943461
1264	VTCN1	79679	0.0572929	0.155306	1	0.0702943	0	0.554802	-1	0	0	0.505616	0	0.547444	0.999998	0.0468629	0	0.608249	-1	0	0	0.501936	0.45858	0.168668	0.999992	0.0269171	0.391654	0.0986962
1265	ADAMTS8	11095	0.949194	0.0346631	0.739194	0.192874	0	0.554802	-1	0	0	0.505616	0.0195417	0.0950813	0.713352	0.182998	-1	0	0	0.5	0	0.501936	0.728005	0.123741	0.76804	0.107862	0.454804	0.0988019
1266	RASSF10	644943	0	0.577653	0.99665	0.12471	0.407656	0.0673896	-1	0	0	0.505616	-1	0	0.865275	0.152595	0.873077	0.134586	-1	0	0	0.501936	0.0159333	0.21495	0.935392	0.0786212	0.492173	0.100557
1267	AKIRIN2	55122	0.276139	0.125484	0.999995	0.0790085	0	0.554802	-1	0	0	0.505616	-1	0	0.621875	0.195004	0.828259	0.142332	-1	0	-1	0	0.225701	0.198296	0.77253	0.107281	0.58026	0.101318
1268	GRPR	2925	0.056736	0.155306	0.983657	0.144462	0	0.554802	-1	0	0	0.505616	0	0.547444	1	0.0445391	0.504534	0.177769	0	0.5	0	0.501936	0.339683	0.18842	0.999997	0.0255616	0.415726	0.101323
1269	SRXN1	140809	0.508019	0.0972115	0.816969	0.186871	0	0.554802	-1	0	0	0.505616	-1	0	0.997125	0.0846243	0.873007	0.134586	-1	0	-1	0	0.462679	0.16828	0.120434	0.17196	0.580297	0.10203
1270	EIF3C	8663	0	0.577653	0.988792	0.139814	0	0.554802	-1	0	0	0.505616	0.0019214	0.0950813	0.99999	0.0503486	0.873099	0.134586	-1	0	0	0.501936	0.854072	0.0977924	0.0652527	0.17196	0.421782	0.102256
1271	SFMBT2	57713	0	0.577653	0.767028	0.190163	0.327106	0.0731991	-1	0	0	0.505616	-1	0	0.575533	0.201782	0.608107	0.16983	-1	0	0	0.501936	0.968702	0.0553834	0.68728	0.117545	0.512151	0.102451
1272	AQP9	366	0	0.577653	0.999996	0.0780403	0	0.554802	-1	0	0	0.505616	0	0.547444	0.945487	0.12471	0.451772	0.182998	0	0.5	0	0.501936	0.998424	0.0232378	0.999671	0.0377614	0.426431	0.102837
1273	KLRD1	3824	0.332195	0.115608	0.341148	0.209527	0	0.554802	-1	0	0	0.505616	0.235894	0.0722308	0.104835	0.240899	0	0.608249	-1	0	0	0.501936	0.965118	0.0577072	0.981106	0.0621611	0.394283	0.10372
1274	GZMM	3004	0.254102	0.128582	0.691389	0.195198	0	0.554802	-1	0	0	0.505616	0.00758907	0.0950813	0.53913	0.205461	0.482848	0.180674	-1	0	-1	0	0.700808	0.128776	0.368466	0.15395	0.482753	0.104886
1275	UBE4B	10277	0.346634	0.115608	1	0.070488	0	0.554802	-1	0	0	0.505616	0	0.547444	1	0.0445391	0.873098	0.134586	0	0.5	0	0.501936	0.992117	0.0342758	0	0.58598	0.416801	0.105223
1276	PDCD1LG2	80380	0	0.577653	1	0.0702943	0	0.554802	-1	0	0	0.505616	0.206521	0.07378	0.99023	0.0960496	0	0.608249	0	0.5	0	0.501936	0.673796	0.134586	1	0.0232378	0.388219	0.105774
1277	MSI2	124540	0	0.577653	0.579813	0.202363	0	0.554802	-1	0	0	0.505616	0	0.547444	1	0.0447328	0.872752	0.134586	0	0.5	0	0.501936	0.996959	0.0273044	0.993149	0.0536406	0.432392	0.10666
1278	GCSAM	257144	0.280066	0.125484	0.999038	0.110767	0	0.554802	-1	0	0	0.505616	-1	0	0.790983	0.170604	0.420341	0.187258	0	0.5	-1	0	0.759709	0.117932	0.949462	0.0741673	0.550887	0.108056
1279	SLC5A8	160728	0	0.577653	0.999972	0.0863672	0.780193	0.0367932	-1	0	0	0.505616	0	0.547444	0.996626	0.0861735	0.11322	0.209527	0	0.5	0	0.501936	0.231254	0.197134	0.876069	0.091983	0.414134	0.108125
1280	RWDD3	25950	0	0.577653	0.99997	0.0865608	0	0.554802	-1	0	0	0.505616	0.161854	0.0751356	0.999999	0.046282	0.852706	0.138071	0	0.5	-1	0	0.913532	0.0795895	0	0.58598	0.434634	0.109578
1281	PLXNB2	23654	0.056736	0.155306	1	0.0702943	0	0.554802	-1	0	0	0.505616	0	0.547444	0.999794	0.0646785	0.828779	0.141944	-1	0	0	0.501936	0.667676	0.13536	0.342066	0.155306	0.461436	0.110627
1282	BRINP3	339479	0	0.577653	0.999984	0.0838497	0.821272	0.0307901	-1	0	0	0.505616	0	0.547444	0	0.620449	0.679244	0.162665	-1	0	-1	0	0.540875	0.157049	0.874182	0.0921766	0.485968	0.11135
1283	RBFOX3	146713	0	0.577653	0.355043	0.209527	0.295285	0.0815259	-1	0	0	0.505616	-1	0	1	0.0445391	0.72791	0.156662	-1	0	0	0.501936	0.0159333	0.21495	0.101231	0.17196	0.360957	0.113617
1284	USP37	57695	0.963008	0.031952	0.999986	0.0834624	0	0.554802	-1	0	0	0.505616	0.294001	0.066615	0.997457	0.0836561	0.873099	0.134586	0	0.5	0	0.501936	0	0.607475	0	0.58598	0.411116	0.113661
1285	FIZ1	84922	0.762991	0.0664214	0.927971	0.164601	0.238627	0.0939194	-1	0	0	0.505616	-1	0	0.393782	0.218435	0.32052	0.195391	-1	0	0	0.501936	0.0128976	0.21495	-1	0	0.427802	0.113794
1286	PID1	55022	0	0.577653	1	0.0702943	0	0.554802	-1	0	0	0.505616	-1	0	0.984697	0.101084	0.462175	0.181836	-1	0	-1	0	0.859604	0.0972115	0.61665	0.125484	0.554038	0.116122
1287	MCTS1	28985	0	0.577653	0.999188	0.109605	0	0.554802	-1	0	0	0.505616	-1	0	0.962394	0.117932	0.873062	0.134586	0	0.5	-1	0	0.809696	0.108637	0.998308	0.0460883	0.542176	0.116608
1288	SULT1A1	6817	0	0.577653	0.999001	0.111154	0	0.554802	-1	0	0	0.505616	0	0.547444	0.995336	0.0890782	0.872976	0.134586	0	0.5	0	0.501936	0.910623	0.0799768	1	0.0232378	0.450124	0.116642
1289	MSI1	4440	0.0527496	0.155306	0.226634	0.223664	0	0.554802	-1	0	0	0.505616	0	0.547444	1	0.0445391	0.282704	0.198683	0	0.5	0	0.501936	0.596282	0.149109	0.999956	0.0317583	0.367903	0.117191
1290	SSTR4	6754	0.258574	0.128582	1	0.0702943	0	0.554802	-1	0	0	0.505616	0	0.547444	0.504219	0.207591	0.333562	0.194423	0	0.5	0	0.501936	0.426047	0.175058	1	0.0232378	0.408128	0.117806
1291	NNAT	4826	-1	0	0.999822	0.0974051	0	0.554802	-1	0	0	0.505616	-1	0	0.984863	0.101084	0	0.608249	0	0.5	-1	0	0.956155	0.0617738	0.994913	0.0522851	0.49595	0.118287
1292	ULBP1	80329	0.0572929	0.155306	1	0.0702943	0	0.554802	-1	0	0	0.505616	0	0.547444	0.988587	0.0981797	0.381346	0.191131	-1	0	-1	0	0.511211	0.161503	0.399311	0.151046	0.47127	0.119501
1293	DENR	8562	0	0.577653	0.994033	0.13323	0	0.554802	-1	0	0	0.505616	-1	0	0.999249	0.0720372	0.870151	0.134973	0	0.5	-1	0	0.679096	0.133811	0.992271	0.0548025	0.535017	0.119601
1294	PPME1	51400	0.977077	0.024787	0.999964	0.0879163	0	0.554802	-1	0	0	0.505616	-1	0	0.646761	0.19055	0.873099	0.134586	-1	0	0	0.501936	0.438741	0.173703	0	0.58598	0.495005	0.120998
1295	RBM5	10181	0	0.577653	0.944425	0.160341	0	0.554802	-1	0	0	0.505616	0.0019214	0.0950813	1	0.0451201	0.871739	0.134779	0	0.5	0	0.501936	0.835101	0.101859	0.221279	0.167506	0.39992	0.121605
1296	ALKBH2	121642	0.836358	0.0553834	0.989223	0.139427	0	0.554802	-1	0	0	0.505616	0.54109	0.0505422	0.622995	0.194229	0.233461	0.202363	-1	0	0	0.501936	0.336865	0.18842	0	0.58598	0.453152	0.123244
1297	EFL1	79631	0.708365	0.0730054	0.999845	0.0968242	0	0.554802	-1	0	0	0.505616	0	0.547444	0.707685	0.184353	0.850902	0.138265	-1	0	-1	0	0.137356	0.206235	0.408497	0.150465	0.519975	0.12347
1298	SLC25A23	79085	0	0.577653	1	0.0702943	0.823304	0.0211077	-1	0	0	0.505616	-1	0	0.950969	0.12316	0.827291	0.142525	0	0.5	0	0.501936	0.0753776	0.21495	0	0.58598	0.404645	0.12353
1299	GSX2	170825	0.224286	0.155306	1	0.0702943	0.238627	0.0939194	-1	0	0	0.505616	-1	0	1	0.0445391	0	0.608249	-1	0	0	0.501936	0.0128976	0.21495	0	0.58598	0.313976	0.124679
1300	IGSF8	93185	0	0.577653	0.994542	0.131294	0.63061	0.0522851	-1	0	0	0.505616	0	0.547444	0.993254	0.0921766	0.873099	0.134586	0	0.5	0	0.501936	0.715177	0.125484	0.0766243	0.17196	0.431545	0.126149
1301	ADPRH	141	0.208701	0.155306	0.586454	0.202363	0	0.554802	-1	0	0	0.505616	-1	0	0.116414	0.240899	0.157119	0.206235	-1	0	-1	0	0.97986	0.0491867	0.332704	0.156081	0.444342	0.126266
1302	TAX1BP3	30851	0.195678	0.155306	0.999687	0.101859	0	0.554802	-1	0	0	0.505616	0	0.547444	0.999224	0.0728118	0.831728	0.141557	0	0.5	0	0.501936	0.916667	0.0784276	0.167114	0.17196	0.434914	0.130925
1303	SCML2	10389	0	0.577653	0.875235	0.179512	0.238627	0.0939194	-1	0	0	0.505616	-1	0	0.48689	0.209334	0.85241	0.138071	0	0.5	0	0.501936	0.503635	0.163052	0.994382	0.0530596	0.456689	0.132432
1304	SLC37A4	2542	0	0.577653	1	0.0702943	0	0.554802	1	0.028079	0	0.505616	0	0.547444	0.99028	0.0960496	0	0.608249	0	0.5	0	0.501936	0.921722	0.0766847	0.563685	0.133036	0.392165	0.13317
1305	EMP3	2014	0	0.577653	0.780469	0.189001	0	0.554802	-1	0	0	0.505616	-1	0	0.0714729	0.240899	0.426136	0.185902	0	0.5	-1	0	0.997873	0.0249806	0.975932	0.0654531	0.426249	0.133364
1306	S1PR5	53637	0.056736	0.155306	0.810888	0.187452	0	0.554802	-1	0	0	0.505616	0.15475	0.0755229	0.817322	0.165957	0.328164	0.194617	0	0.5	0	0.501936	0.0338683	0.21495	0.910555	0.0853989	0.380679	0.133725
1307	IL4I1	259307	0.0909147	0.155306	0.848219	0.182804	0	0.554802	0.959265	0.0466692	0	0.505616	0	0.547444	0.1923	0.240899	-1	0	0	0.5	-1	0	0.377396	0.178544	0.950254	0.0739737	0.422959	0.134136
1308	MFSD2A	84879	0	0.577653	0.999991	0.0815259	0	0.554802	0.998882	0.0400852	0	0.505616	0	0.547444	0.898091	0.143687	0	0.608249	-1	0	-1	0	0.69384	0.129938	0.821112	0.0995352	0.468624	0.13459
1309	PIN4	5303	0.352655	0.113865	0.0743007	0.223664	0.550831	0.0540279	-1	0	0	0.505616	-1	0	0.724425	0.181836	0.865693	0.136328	0	0.5	0	0.501936	0.668534	0.13536	0	0.58598	0.408178	0.136325
1310	C11orf95	65998	0	0.577653	0.870433	0.180093	0	0.554802	1	0.028079	0	0.505616	-1	0	0.217132	0.240899	-1	0	-1	0	-1	0	0.137798	0.206235	0.77043	0.107862	0.455988	0.136833
1311	SLC16A4	9122	0	0.577653	0.894441	0.174864	0	0.554802	-1	0	0	0.505616	-1	0	0.999388	0.0712626	0.16569	0.206042	0	0.5	0	0.501936	0.815152	0.106894	0.999962	0.031371	0.428391	0.137065
1312	POLM	27434	0.758517	0.0670023	0.994372	0.132068	0	0.554802	-1	0	0	0.505616	0	0.547444	0.587816	0.200813	0.780857	0.149497	0	0.5	0	0.501936	0.777226	0.115221	0.906806	0.0859799	0.492216	0.137317
1313	GPR37L1	9283	0.258574	0.128582	1	0.0702943	0.739258	0.0439582	-1	0	0	0.505616	0	0.547444	0.999967	0.0546088	0	0.608249	0	0.5	0	0.501936	0.275092	0.192293	0	0.58598	0.342931	0.137983
1314	NUDT6	11162	0.329227	0.115608	0.70831	0.194036	0.241709	0.0853989	-1	0	0	0.505616	-1	0	0.896748	0.144268	0	0.608249	0	0.5	0	0.501936	0.685608	0.132262	0.445788	0.144462	0.409976	0.142879
1315	TRIM11	81559	0.294354	0.12529	0.999985	0.0836561	0	0.554802	-1	0	0	0.505616	0	0.547444	0.687658	0.187064	0.873066	0.134586	0	0.5	0	0.501936	0.500791	0.163246	0.95269	0.0731991	0.459591	0.144008
1316	FUT4	2526	0	0.577653	0.957287	0.156468	0	0.554802	-1	0	0	0.505616	0	0.547444	1	0.0445391	0	0.608249	-1	0	0	0.501936	0.865628	0.0960496	1	0.0232378	0.390881	0.144171
1317	KCTD11	147040	0.0527496	0.155306	1	0.0702943	0	0.554802	-1	0	0	0.505616	-1	0	0.99028	0.0960496	0.310779	0.197134	-1	0	-1	0	0.472872	0.167312	0	0.58598	0.438635	0.147772
1318	KLK7	5650	0.254223	0.128582	0.934427	0.162084	0	0.554802	-1	0	0	0.505616	0	0.547444	0.997343	0.0840434	0.866047	0.136328	0	0.5	0	0.501936	0.519865	0.15976	0.872553	0.0923703	0.46551	0.148254
1319	KCNK9	51305	0	0.577653	0.664764	0.198102	0.515256	0.0571263	0.978676	0.0451201	0	0.505616	0	0.547444	0.755363	0.17622	0.697318	0.160534	0	0.5	0	0.501936	0	0.607475	0.725919	0.114059	0.411223	0.14846
1320	CYB5R2	51700	0.0909147	0.155306	0.683213	0.195972	0.241709	0.0853989	-1	0	0	0.505616	0	0.547444	0.416838	0.215531	0.0484866	0.216499	0	0.5	-1	0	0.975573	0.0515105	0	0.58598	0.32388	0.151568
1321	HSPB11	51668	0	0.577653	0.999963	0.0883036	0	0.554802	-1	0	0	0.505616	0	0.547444	0.998489	0.0778466	0.249888	0.201201	-1	0	0	0.501936	0.965554	0.0575136	0.40777	0.150465	0.415541	0.153649
1322	NENF	29937	0.175795	0.155306	0.999776	0.0987607	0	0.554802	-1	0	0	0.505616	-1	0	0.233599	0.240899	0.873091	0.134586	-1	0	0	0.501936	0.167782	0.202943	0.538746	0.135167	0.449566	0.155376
1323	SLC35B2	347734	0	0.577653	0.999921	0.0923703	0	0.554802	-1	0	0	0.505616	0	0.547444	0.91697	0.137684	0.344797	0.193648	-1	0	0	0.501936	0.661601	0.137297	0.99955	0.0387297	0.439913	0.15741
1324	XPO7	23039	0	0.577653	0.41038	0.207785	0.675054	0.0466692	-1	0	0	0.505616	-1	0	0.990142	0.0962432	0.873098	0.134586	0	0.5	0	0.501936	0.802023	0.109605	0	0.58598	0.420628	0.158003
1325	RINT1	60561	0	0.577653	0.999997	0.077653	0	0.554802	-1	0	0	0.505616	0	0.547444	0.999062	0.0733927	0.873098	0.134586	-1	0	-1	0	0.388031	0.177382	0.189168	0.170411	0.450821	0.158382
1326	CITED4	163732	0	0.577653	0.803919	0.187839	0	0.554802	-1	0	0	0.505616	0.392671	0.0584818	0.999634	0.0679706	0.856645	0.137684	0	0.5	-1	0	0.669654	0.13536	0	0.58598	0.433193	0.162756
1327	KLRC1	3821	0.196332	0.155306	0.0600814	0.223664	0	0.554802	-1	0	0	0.505616	0	0.547444	0.104835	0.240899	0.426546	0.185902	0	0.5	0	0.501936	0.923542	0.0755229	0.998904	0.0435709	0.333765	0.163284
1328	ADI1	55256	0.0909147	0.155306	0.679756	0.196166	0	0.554802	-1	0	0	0.505616	0	0.547444	0.356654	0.223664	0.746887	0.154919	-1	0	-1	0	0.799735	0.109992	0.575086	0.1311	0.477859	0.164134
1329	MIIP	60672	0	0.577653	0.999987	0.0826878	0	0.554802	-1	0	0	0.505616	-1	0	0.938424	0.126065	0.452646	0.182998	-1	0	-1	0	0.187558	0.201588	0.508491	0.137684	0.479364	0.166733
1330	CD164	8763	0	0.577653	0.97784	0.147947	0	0.554802	0.402046	0.0573199	0	0.505616	0	0.547444	0.995439	0.0890782	0.00376841	0.216499	0	0.5	0	0.501936	0.813804	0.107475	0.0921148	0.17196	0.32433	0.168801
1331	NAT2	10	0	0.577653	0	0.611735	0	0.554802	-1	0	0	0.505616	0	0.547444	1	0.0445391	0.870586	0.134973	-1	0	0	0.501936	0.185351	0.201588	1	0.0232378	0.342909	0.169342
1332	TMEM30B	161291	0	0.577653	0.994911	0.1311	0	0.554802	-1	0	0	0.505616	-1	0	0.218071	0.240899	0.872597	0.134586	-1	0	-1	0	0.371922	0.182223	0.953079	0.0730054	0.506283	0.169944
1333	TMEFF1	8577	-1	0	0.0791334	0.223664	0	0.554802	-1	0	0	0.505616	-1	0	0.74782	0.177382	0.477428	0.181255	0	0.5	-1	0	0.956666	0.0617738	0.356182	0.154338	0.432556	0.172336
1334	PLP2	5355	0	0.577653	0.636359	0.20062	0	0.554802	-1	0	0	0.505616	-1	0	0.827865	0.163826	0.869512	0.134973	0	0.5	-1	0	0.978048	0.0499613	0.25998	0.163439	0.467154	0.174784
1335	LRP12	29967	0.0723139	0.155306	0.985411	0.142912	0	0.554802	-1	0	0	0.505616	0	0.547444	0.625058	0.194036	0.072861	0.2134	-1	0	0	0.501936	0.930135	0.0726181	0.148834	0.17196	0.369131	0.175833
1336	SLC38A3	10991	0	0.577653	0.999999	0.0739737	0	0.554802	0.542398	0.0549961	0	0.505616	0	0.547444	0.874139	0.149884	0.273406	0.199458	0	0.5	0	0.501936	0.375735	0.179706	0.0733117	0.17196	0.342897	0.178037
1337	POMT1	10585	0	0.577653	0.99195	0.136909	0	0.554802	1	0.028079	0	0.505616	0	0.547444	0.885837	0.147754	0.037898	0.216499	0	0.5	0	0.501936	0.123361	0.210108	0.431182	0.146592	0.346115	0.178372
1338	PCDH10	57575	0	0.577653	0.412267	0.207785	0	0.554802	-1	0	0	0.505616	0.0743291	0.0853989	0.999809	0.063323	0	0.608249	0	0.5	0	0.501936	0.0119563	0.21495	0.995725	0.0509295	0.274711	0.182252
1339	TTYH1	57348	0	0.577653	0.993039	0.135167	0.779771	0.0383424	-1	0	0	0.505616	0	0.547444	0.2269	0.240899	0.27303	0.199651	0	0.5	-1	0	0.879587	0.0910147	0	0.58598	0.37497	0.184481
1340	GALR3	8484	0.258574	0.128582	0.996675	0.12471	0	0.554802	-1	0	0	0.505616	0	0.547444	0.779247	0.172347	0.873097	0.134586	0	0.5	0	0.501936	0.423197	0.175252	0.556755	0.133424	0.435117	0.186722
1341	PRAF2	11230	0	0.577653	0.858719	0.182223	0	0.554802	-1	0	0	0.505616	-1	0	0.941431	0.125678	0.835398	0.140976	-1	0	0	0.501936	0.886523	0.0883036	0.254432	0.163439	0.480121	0.187419
1342	BLCAP	10904	0	0.577653	0.878902	0.179125	0	0.554802	-1	0	0	0.505616	-1	0	0.92503	0.134392	0.00376841	0.216499	0	0.5	-1	0	0.898961	0.084237	0.757644	0.108637	0.420394	0.188409
1343	NUMBL	9253	0	0.577653	1	0.0702943	0	0.554802	-1	0	0	0.505616	0	0.547444	0.999947	0.0573199	0.871543	0.134779	0	0.5	0	0.501936	0.266719	0.193067	0.0612587	0.17196	0.342094	0.195275
1344	KIR3DL2	3812	0.0572929	0.155306	0.87427	0.179706	0	0.554802	-1	0	0	0.505616	0	0.547444	0	0.620449	0.176801	0.205461	-1	0	0	0.501936	0.30604	0.190937	0.999996	0.0261425	0.317759	0.196967
1345	GJD2	57369	0	0.577653	0.847563	0.182998	0.3731	0.0722308	-1	0	0	0.505616	0	0.547444	0.962352	0.117932	0	0.608249	-1	0	0	0.501936	0.137356	0.206235	0.889322	0.0898528	0.358839	0.198473
1346	CHPF	79586	0	0.577653	0.714795	0.193648	0.241709	0.0853989	-1	0	0	0.505616	0	0.547444	0.93045	0.129938	0.513088	0.177188	0	0.5	0	0.501936	0.41284	0.176026	0.196619	0.170411	0.354937	0.201763
1347	NEU3	10825	0	0.577653	0.955409	0.157049	0	0.554802	-1	0	0	0.505616	0	0.547444	0.999739	0.0662277	0.11322	0.209527	-1	0	-1	0	0.19995	0.201007	0.521946	0.136328	0.389672	0.20508
1348	CACNA2D3	55799	0	0.577653	0.961219	0.155306	0	0.554802	-1	0	0	0.505616	0.24942	0.0718435	0.879092	0.149303	-1	0	0	0.5	0	0.501936	0.561545	0.154144	0.247192	0.165182	0.366399	0.208949
1349	FBXO17	115290	0	0.577653	0.999169	0.109992	0	0.554802	-1	0	0	0.505616	0	0.547444	0.881574	0.148916	0.854645	0.138071	-1	0	0	0.501936	0.841125	0.101084	0.174667	0.171379	0.426295	0.209546
1350	KCTD6	200845	0.0527496	0.155306	0.999993	0.0805577	0	0.554802	-1	0	0	0.505616	0	0.547444	0.810841	0.166344	0.845703	0.139427	0	0.5	-1	0	0.660995	0.137297	0	0.58598	0.392734	0.210994
1351	ASMT	438	0.796007	0.0629357	0.99991	0.0929512	0	0.554802	-1	0	0	0.505616	0	0.547444	0.156956	0.240899	0	0.608249	-1	0	0	0.501936	0	0.607475	0.99517	0.0515105	0.328591	0.218728
1352	FCRL4	83417	0	0.577653	0.113475	0.223664	0	0.554802	-1	0	0	0.505616	-1	0	0.570649	0.202169	0.502667	0.177963	-1	0	0	0.501936	0.425473	0.175058	0.98727	0.0598373	0.388549	0.219559
1353	SERPINA9	327657	0.707113	0.0731991	0.990984	0.138071	0	0.554802	-1	0	0	0.505616	0	0.547444	0.058789	0.240899	0	0.608249	-1	0	0	0.501936	0.458732	0.168668	0.733319	0.112897	0.361249	0.221493
1354	PPP4R1	9989	0.683577	0.0768784	0.706541	0.194036	0	0.554802	-1	0	0	0.505616	-1	0	0.890437	0.145624	0.872236	0.134586	0	0.5	0	0.501936	0.319303	0.190356	0	0.58598	0.417556	0.224545
1355	TIMD4	91937	-1	0	-1	0	0	0.554802	-1	0	0	0.505616	-1	0	0.403957	0.217273	0.0285745	0.216499	-1	0	0	0.501936	0.21565	0.198877	0.97493	0.0656468	0.324036	0.228116
1356	SLC9A9	285195	0	0.577653	0.999385	0.1067	0	0.554802	-1	0	0	0.505616	0	0.547444	0.945699	0.12471	0.797127	0.146204	0	0.5	0	0.501936	0.586297	0.151239	0.613624	0.125678	0.406974	0.232441
1357	REG4	83998	0.602506	0.0840434	0	0.611735	0	0.554802	-1	0	0	0.505616	0	0.547444	0.962876	0.117545	0	0.608249	0	0.5	0	0.501936	0.280035	0.192293	0.999895	0.0340821	0.298783	0.239154
1358	ACYP2	98	0.0527496	0.155306	0	0.611735	0.241709	0.0853989	-1	0	0	0.505616	0	0.547444	0.426278	0.215531	0	0.608249	0	0.5	-1	0	0.621104	0.143881	0.443813	0.144462	0.257858	0.241098
1359	PANX2	56666	0.262567	0.128582	0.999088	0.110573	0.3731	0.0722308	-1	0	0	0.505616	0	0.547444	0.0652284	0.240899	0	0.608249	0	0.5	0	0.501936	0	0.607475	0.352323	0.154725	0.248548	0.242364
1360	CA11	770	0.670264	0.0782339	0	0.611735	0	0.554802	-1	0	0	0.505616	-1	0	0.337809	0.223857	0.198825	0.204299	0	0.5	0	0.501936	0.0524867	0.21495	0.83593	0.0975988	0.302051	0.244369
1361	AUNIP	79000	0	0.577653	0.993991	0.133424	0.407656	0.0673896	-1	0	0	0.505616	-1	0	0.636715	0.19268	0.364181	0.192486	-1	0	-1	0	0	0.607475	0	0.58598	0.356055	0.24661
1362	SSX4	6759	0	0.577653	0	0.611735	0	0.554802	-1	0	-1	0	-1	0	0.269366	0.232572	0.670001	0.163246	-1	0	-1	0	0.731085	0.12316	0.630294	0.123935	0.434851	0.246773
1363	VPREB3	29802	0	0.577653	0.997857	0.119287	0	0.554802	-1	0	0	0.505616	0	0.547444	0.865275	0.152595	0	0.608249	0	0.5	0	0.501936	0.972206	0.0532533	0.918224	0.0834624	0.352125	0.24863
1364	SFMBT1	51460	0	0.577653	0.999312	0.108443	0	0.554802	-1	0	0	0.505616	-1	0	0.939456	0.125871	0.868333	0.135554	0	0.5	0	0.501936	0.909689	0.0805577	0	0.58598	0.391996	0.250053
1365	ARL4D	379	0	0.577653	0.327788	0.211464	0	0.554802	-1	0	0	0.505616	0	0.547444	0.726205	0.181642	0.867497	0.135747	-1	0	0	0.501936	0.82195	0.105151	0.413346	0.149109	0.397103	0.251547
1366	CMTM1	113540	0.17694	0.155306	0	0.611735	0	0.554802	-1	0	0	0.505616	-1	0	0.104835	0.240899	0.818538	0.143493	-1	0	0	0.501936	0.369723	0.186483	0.167428	0.17196	0.303323	0.267642
1367	KCNH5	27133	0.262483	0.128582	0.999155	0.109992	0	0.554802	-1	0	0	0.505616	0	0.547444	0.895369	0.144655	0.487692	0.180287	0	0.5	0	0.501936	0.024368	0.21495	0	0.58598	0.305603	0.27837
1368	EMC10	284361	0	0.577653	1	0.0702943	0	0.554802	-1	0	0	0.505616	-1	0	0.875175	0.14969	0.279067	0.19907	0	0.5	-1	0	0	0.607475	0.0693891	0.17196	0.307143	0.279821
1369	NCR3LG1	374383	0	0.577653	0.0600814	0.223664	0	0.554802	-1	0	0	0.505616	0	0.547444	0.579116	0.201782	0.829349	0.141944	-1	0	0	0.501936	0.120405	0.210496	0.840685	0.0966305	0.324462	0.281238
1370	SLC22A17	51310	0.056736	0.155306	0.998149	0.117545	0	0.554802	-1	0	0	0.505616	0	0.547444	0	0.620449	0.0196643	0.216499	0	0.5	0	0.501936	0.48585	0.164601	0.574156	0.1311	0.258373	0.286656
1371	FOCAD	54914	0	0.577653	0	0.611735	0	0.554802	0.25148	0.0579009	0	0.505616	-1	0	0.349204	0.223664	0.63528	0.166731	-1	0	-1	0	0	0.607475	0.268457	0.161696	0.273727	0.291815
1372	LRIG3	121227	-1	0	0.947774	0.15976	0	0.554802	-1	0	0	0.505616	-1	0	0.956769	0.121224	0.627249	0.167506	0	0.5	0	0.501936	0.520123	0.15976	0	0.58598	0.391164	0.293017
1373	PHF20L1	51105	0	0.577653	0	0.611735	0	0.554802	-1	0	0	0.505616	-1	0	0.874082	0.149884	0.872998	0.134586	-1	0	0	0.501936	0.558652	0.154531	0.472552	0.142912	0.374414	0.295609
1374	ERAS	3266	0	0.577653	0.142658	0.223664	0	0.554802	-1	0	0	0.505616	-1	0	0.999975	0.0536406	0.255761	0.200426	0	0.5	0	0.501936	0	0.607475	0.448806	0.144462	0.258886	0.308039
1375	FBXO10	26267	0	0.577653	0.992658	0.136135	0	0.554802	-1	0	0	0.505616	0	0.547444	0.999512	0.0695198	0.322146	0.195391	-1	0	0	0.501936	0	0.607475	0.101383	0.17196	0.292192	0.308199
1376	PEBP4	157310	0	0.577653	0	0.611735	0	0.554802	-1	0	0	0.505616	0.160929	0.0751356	0.876253	0.149497	0.322599	0.195391	-1	0	-1	0	0.0701716	0.21495	0	0.58598	0.245556	0.311178
1377	FBXL17	64839	0	0.577653	0.999876	0.0958559	0	0.554802	-1	0	0	0.505616	-1	0	0.919412	0.137103	0.864476	0.136522	0	0.5	0	0.501936	0.0119563	0.21495	0	0.58598	0.30632	0.312907
1378	SEMA3G	56920	0.174578	0.155306	1	0.0702943	0	0.554802	-1	0	0	0.505616	0	0.547444	0.722086	0.182029	0	0.608249	-1	0	0	0.501936	0.455998	0.168668	0	0.58598	0.294286	0.313049
1379	PCDHGA11	56105	0	0.577653	0.412267	0.207785	0	0.554802	-1	0	0	0.505616	0.0743291	0.0853989	0.332468	0.223857	0.477838	0.181255	0	0.5	0	0.501936	0.22658	0.197521	0	0.58598	0.246101	0.320619
1380	ARHGAP36	158763	0.209051	0.155306	0.586454	0.202363	0	0.554802	-1	0	0	0.505616	0	0.547444	0.562166	0.203331	0.419662	0.187258	-1	0	0	0.501936	0.200865	0.201007	0	0.58598	0.311428	0.32501
1381	NKIRAS1	28512	0	0.577653	0.531067	0.204493	0	0.554802	-1	0	0	0.505616	-1	0	0.0975075	0.240899	0.417864	0.187258	0	0.5	0	0.501936	0.84017	0.101084	-1	0	0.294381	0.336111
1382	KCTD21	283219	0.395749	0.113091	0.99962	0.102827	0	0.554802	-1	0	0	0.505616	-1	0	0	0.620449	0.48699	0.180287	-1	0	-1	0	0	0.607475	0	0.58598	0.296968	0.346631
1383	KLHL6	89857	0	0.577653	0.911168	0.167312	-1	0	-1	0	0	0.505616	-1	0	0.163424	0.240899	0.660978	0.163633	0	0.5	0	0.501936	0.313307	0.19055	0	0.58598	0.309848	0.364679
1384	GPR26	2849	0.260119	0.128582	0	0.611735	0	0.554802	-1	0	0	0.505616	-1	0	0.98865	0.0981797	0	0.608249	-1	0	0	0.501936	0	0.607475	0.282935	0.158985	0.22625	0.378827
1385	RASL10A	10633	0	0.577653	0	0.611735	0	0.554802	-1	0	0	0.505616	-1	0	0.322583	0.224826	0.493724	0.179899	-1	0	0	0.501936	0.0155361	0.21495	0.0827308	0.17196	0.19247	0.391911
1386	FSTL5	56884	0	0.577653	0	0.611735	0	0.554802	-1	0	0	0.505616	-1	0	0.99028	0.0960496	0	0.608249	0	0.5	0	0.501936	0.0119563	0.21495	0.903904	0.0863672	0.205521	0.396086
1387	KCNK18	338567	0	0.577653	0.899011	0.173703	0	0.554802	-1	0	0	0.505616	0	0.547444	0.300113	0.228311	0.134461	0.208559	-1	0	0	0.501936	0	0.607475	0.555712	0.133424	0.263388	0.404505
1388	L1TD1	54596	0	0.577653	0	0.611735	0	0.554802	-1	0	0	0.505616	-1	0	0.680005	0.187452	0.845513	0.139427	-1	0	-1	0	0.0159333	0.21495	0	0.58598	0.241866	0.430776
1389	RAB43	339122	0	0.577653	0.848094	0.182804	0	0.554802	-1	0	0	0.505616	0	0.547444	0.844573	0.159954	0.0331954	0.216499	0	0.5	0	0.501936	0.137356	0.206235	0	0.58598	0.218685	0.444905
1390	GPR137	56834	0	0.577653	0	0.611735	0	0.554802	-1	0	0	0.505616	-1	0	0.790983	0.170604	0	0.608249	-1	0	0	0.501936	0.0549004	0.21495	0.479	0.142332	0.201753	0.460364
1391	EMILIN3	90187	0	0.577653	0.954427	0.157436	0	0.554802	-1	0	0	0.505616	0	0.547444	0.40576	0.216112	0.0488064	0.216499	0	0.5	0	0.501936	0.0159333	0.21495	0	0.58598	0.179691	0.461233
1392	PRND	23627	0	0.577653	0.998671	0.11464	0	0.554802	-1	0	0	0.505616	0	0.547444	0	0.620449	0.48287	0.180674	0	0.5	-1	0	0	0.607475	0.0827308	0.17196	0.203064	0.464599
1393	ZAR1	326340	0	0.577653	0	0.611735	0	0.554802	-1	0	0	0.505616	-1	0	0.809038	0.166731	0	0.608249	0	0.5	0	0.501936	0.0128976	0.21495	0.318364	0.157049	0.157727	0.497304
1394	CT45A1	541466	-1	0	0	0.611735	0	0.554802	-1	0	0	0.505616	-1	0	0	0.620449	0.156381	0.206235	-1	0	-1	0	0	0.607475	0.0450243	0.17196	0.0907721	0.530722
